# Supplementary material for: Protein engineering by highly parallel screening of computationally designed variants
Source: Sci Adv. 2016 Jul 20;2(7):e1600692. doi: 10.1126/sciadv.1600692 (PMC4956399; doi:10.1126/sciadv.1600692)
Supplement: http://advances.sciencemag.org/cgi/content/full/2/7/e1600692/DC1 [file 1600692_Table_S3.xlsx]

## Sheet: Sheet1
type	seq	phage_counts	y2h_counts
MD	RRNSEYNITYGMTLQLVL	0	1
MD	RRNSEYNITENATLQLVL	0	0
MD	RRNSEYNITYGATLQLVL	0	0
MD	RRNSEYNITENMTLQLVL	0	0
MD	RRNSEYNITKDATLQLVL	0	0
MD	LTLADYHVTKNATMVLVL	0	1
MD	LTLADYEVTKNATMVLVL	0	1
MD	LTLADYNVTKNATMVLVL	0	0
MD	MTLSDWNIGPNATLILNG	0	0
MD	MTLSDWDIGPNATLILNG	0	0
MD	YPLAWYDITANATLFLTG	497	6
MD	YPLAWYDITKFATLFLTG	2210	0
MD	YPLAWYDITANATLILTG	0	2
MD	HSLSEYDITANATLFLTG	36	20
MD	YPLAWYDITKFATLILTG	1	14
MD	NTLADYEITAEGTLFLVL	0	0
MD	NTLADYNITAETTLLLVL	0	0
MD	NTLADYNITAETTLHLVL	0	0
MD	NTLADYEITAEGTLLLVL	0	0
MD	NTLADYEITAEYTLHLVL	0	0
MD	NTLEDYNIRAEYTLHLVL	0	0
MD	NTLADYEITAETTLHLVL	0	0
MD	NTLADYNITAEGVLFLVL	0	0
MD	NTLEDYNIRAEYTLLLVL	0	0
MD	NTLADYNITAEYTLHLVL	0	0
MD	NTLADYEITAETTLHLDL	0	0
MD	NTLADYNITAEGTLFLVL	0	0
MD	YTASWYEIFKGAVLFLEM	0	0
MD	NTLADYNITAETVLHLDL	0	0
MD	RRNAEYEITRDAVLFLAL	0	0
MD	YTASWYEITKGDVLFLEM	0	0
MD	RRNAEYEITKNAVLFLAL	0	0
MD	YRNADYEITRDAVLFLAL	0	0
MD	RRNAEYEITRDATLFLAL	0	0
MD	YKNAWYEITRDATLFLAL	0	0
MD	RRNAEYEITKNATLFLAL	0	3
MD	YKNAWYEITRDAVLFLAL	0	0
MD	YRNADYEITRDATLFLAL	0	1
MD	KRNADYDIQKDATGWLEL	0	0
MD	RRNAEYDIQKDATGWLEL	0	0
MD	YKNAWYEITKNAVLFLAL	0	0
MD	MTHAQYEITRHATMMLAL	0	0
MD	RRNAEYEIYRDAVLFLAL	0	0
MD	YTNSHHNITRGDTLFLVL	0	0
MD	RRNAEYEITKDATGWLEL	0	0
MD	YTLSHHNMTRGATLFLVL	0	0
MD	YTLSYHNATRGDTLFLVL	0	0
MD	SRLAELNVTKNSTMFLEL	0	1
MD	YTLSHHNATRGDTLFLVL	0	0
MD	YTLSYHNMTRGDTLFLVL	0	0
MD	ARLADLNVTKNSTMFLEL	0	0
MD	YTLSYHNMTRGATLFLVL	4	4
MD	YTLSDFGITRDATLYLVL	0	0
MD	RRLAEYEVPPEATQFLVL	0	0
MD	YTLSHHNMTRGDTLFLVL	0	0
MD	LRLADYNIGPNAVHVLVA	0	0
MD	NRLADYEIQRGSVLVLVL	0	0
MD	NRLADYNIQENSTLVLVL	0	0
MD	NRLADYNIQRGSTLVLVL	0	0
MD	NRLADYDIQENSTLVLVL	0	0
MD	NRLADYDIQRGSTLVLVL	0	0
MD	NRLADYNIQRGSVLVLVL	0	0
MD	NRLADYDIQRGSVLVLVL	0	0
MD	NRLADYDIQENSVLVLVL	0	0
MD	LRLADYNIGPNATHVLVA	0	0
MD	NRLADYEIQENSVLVLVL	0	0
MD	RRLAEFGVYKNATLVLNL	0	0
MD	RRLAEFGVTKNDTLVLTL	0	0
MD	RRLAEFGVTKNDTLVLNL	0	0
MD	RRNAEFGITKNDTLVLNL	0	0
MD	RRLAEFNIEKNATGALDL	0	0
MD	RRNAEFGIYKNATLVLNL	0	0
MD	RRLAEFEVTKNDTLVLNL	0	0
MD	KRLADFGVTKNDTLVLNL	0	0
MD	RRLAEFGVTKNDTLVLEL	0	0
MD	RRLADYEITKNSTLVLQL	0	0
MD	RRLADYDITKNSTLVLQL	0	0
MD	KRLADFEIQAQSVLVLVL	0	0
MD	NRLADYEIQAQSVLVLVL	0	1
MD	LTLADYEVFKNATMMLVL	0	2
MD	RRLAEYNIEKNATGALDL	0	0
MD	NRLADYEITQNDTLFLVI	0	0
MD	YTLAWYNVTRESTMILAH	0	0
MD	LTLADYEVTRDAVMFLVI	0	1
MD	YTLSYYEVTPNSTMFLDL	0	1
MD	YTLAWYNITRESTLILAH	0	0
MD	LTLADYEVFKNAVMMLVL	0	1
MD	YRLADYDITKNATLFLVA	0	2
MD	MRLADYNITKNATLILVL	0	0
MD	YRLADYGITKNATLLLVA	0	0
MD	YRLADYDITKNATLLLVA	0	1
MD	YRLADYGITKNATLFLVA	3	5
MD	LTLADYDVQPGATMFLTL	0	38
MD	YTLSYYEVTPNSTMFLML	6	3
MD	LTLADYEVTRDAVMFLAI	0	0
MD	RRLAEYEITANSTLFLDL	0	2
MD	YTLEWYHVTRESTMILAH	0	0
MD	RRLAEYEVTANSTLFLDL	0	2
MD	YTLSYYEITPNSTLFLDF	0	0
MD	RTLSDWDVTKNATMQLTL	0	0
MD	YRLADYDITKDATLFLVA	1	6
MD	MTNEEYEIQPNDVILLVL	0	0
MD	RTLEDWDVKKNATMQLTL	0	2
MD	RRLAEYEITRDSTLFLDL	0	0
MD	LRLAELDIQPNAVLYLVI	0	0
MD	MSNEEYEIQPNAVILLVL	0	0
MD	MTNEEYEIQPNDTILLVL	0	0
MD	RTLAEYEVTAKSTLLLEL	0	0
MD	LRLADLDIQPNATLYLVI	0	1
MD	MTNEEYEIQPNDTILLQL	0	0
MD	LRLADLDIQPNAVLYLVI	0	0
MD	RTLQEYGVTAEATMFLSA	0	15
MD	MTNEEYEIQPNATILLVL	0	0
MD	MSNEEYEIQPNDVILLVL	0	0
MD	KKLSQYEITRDSTLFLDL	0	0
MD	MRNEEYEIQPNDVILLQL	0	0
MD	LTLADYEVEPGATMFLTL	0	19
MD	MTNEEYEIQPEAVILLQL	0	0
MD	MSNEEYEIQPEDVILLVL	0	0
MD	RRLAEYEITANSTLFLNL	0	3
MD	YTLSYYEITPNSTLFLVL	48	25
MD	YRLADYEISKDATLVLVL	0	0
MD	YRLADYEISKEATLVLVL	0	0
MD	MSNEEYEIQPEDTILLQL	0	0
MD	MRLAEYNITEGDLMILTL	0	0
MD	MRLAEYNIFEGALMILTL	0	0
MD	MRLEQYNIFEGALMILTL	0	0
MD	YTLSDYEISKDAVLVLVL	0	0
MD	RTLAEYNVTKKSTLLLEL	0	0
MD	MRLADYNITEGDLMILTL	0	0
MD	YRLADYEISKDAVLVLVL	0	0
MD	YRLADYEASKDAVFVLVL	0	0
MD	RTLAEYEVTKKSTLLLEL	0	0
MD	MRLADYNIFEGALMILTL	0	1
MD	LRLAELDIQPNATLYLVI	0	0
MD	MTNEEYEIQPNDVILLQL	0	0
MD	MRLADYDITEGDLMILTL	0	0
MD	LTLADYNVEPGATMFLTL	6	2
MD	KTLSDYEITENDTLLLST	0	0
MD	YTNAWYEIGPNATLFLVL	3832	41
MD	NTLADYNVQPEAVMFLSG	0	0
MD	MRLEQYNITEGDLMILTL	0	0
MD	YRLAEWEVTENAVLFLTL	0	0
MD	YTNAWYEITRNATLFLVL	1406	4
MD	MSNEEYEIQPNDVILLQL	0	0
MD	YTNAWYNITRNATLFLVL	229	7
MD	YNLAWYNVTSNDTMLLTL	0	1
MD	YRLAEWEITENAVLFLTL	0	0
MD	YRLEWYNVTSNDTMLLTL	0	0
MD	KTLSDYQITENDTLLLST	0	0
MD	MSNEEYEIQPNDTILLVL	0	0
MD	HRHAEYNITRGATLFLSL	0	0
MD	KTLSDYEITKDDTLLLST	0	0
MD	YRLAEWEITENAVLHLTL	0	0
MD	MTNEEYEIQPEDTILLVL	0	0
MD	HRHAEYNITRGATLFLVL	10	0
MD	YTLAEWEITKDAVLFLTL	0	0
MD	RRLAEYEIQPNSTLFLEA	0	0
MD	YSHAEYQIGPGATLFLVL	0	2
MD	YRLAEWEITANAVLHLTL	0	1
MD	HRHAEYEITRGATLFLVL	2	2
MD	NRLADYEIQPNSTLFLEA	0	2
MD	KRLADYNIRENATLVLEL	0	0
MD	KRLADYNISENATLVLEL	0	1
MD	HRHAEYQIGPGATLFLVL	0	0
MD	YRLAEWEITANAVLFLTL	0	0
MD	RRLAEFGITKGDVLYLTT	0	0
MD	MTLADYGVFKDATMWLVL	0	0
MD	MTLAEFNVQPEAVMFLSG	0	0
MD	YRLAEWEITENAVLWLTL	0	0
MD	YPLKWYGVFKNATMWLVL	0	0
MD	RRLAEFGITKGDELFLTT	0	0
MD	YRLEWYNVTSNATMLLTL	0	0
MD	YPLKWYGVFKDATMWLVL	0	0
MD	YTLAEWEITENAVLFLTL	0	2
MD	RTLQEYEVTAEATMFLSA	0	12
MD	RRLAEFGITKGDVLYLTM	0	0
MD	YTNAYFEIYKNAVLILVL	0	0
MD	YRLAEWEITKDAVLFLTL	0	0
MD	YTLAHWNVQRDTVMILTL	0	0
MD	YTNAWFEIYKNAVLILVL	0	0
MD	RTLSDYEITKNSTLFLVL	89	13
MD	RTLSDYNITKNSTLFLVL	27	5
MD	YTNSDYDITKDADLQLAL	0	0
MD	YRNADYDITAEADLQLAL	0	0
MD	YTNSDYDITAEADLQLAL	0	0
MD	RTLSDYEIGPNSTLFLVL	93	3
MD	RRNAEFEIYKDAVLILVL	0	0
MD	LTLAHYNVTQNATLFLVL	111	4
MD	KRNADFDITRDATLYLVL	0	0
MD	YELRQFEITKNAVLILEL	0	0
MD	YTLSDFEITSGATLALAA	0	0
MD	YRLAEFEITKNAVLILEL	0	0
MD	YPLKWYGVFKNAVMWLVL	0	0
MD	YRHAEYEIGPGATLFLVL	2	0
MD	RRNAEFEIYKNAVLILVL	0	1
MD	KRNADFDITKNATLYLVL	0	0
MD	NSLSDYEVYRNATIFLVG	66	4
MD	RRNAEFEIYKNAVLLLTL	0	0
MD	RRLAEYDITANATLILTL	0	1
MD	YRLAEFEITKNAVLVLEL	0	0
MD	YTLSDFEIGPGATLALAA	0	1
MD	YRNADYDITKDADLQLAL	0	0
MD	YKNSWFEIYKNAVLILVL	0	0
MD	YRNADYDITKNADLQLAL	0	0
MD	RRNAEFEIFKNAVLLLTL	0	0
MD	KRNADYNIQKNAVLILVI	0	0
MD	RTLAEWEVTKNAVMFLVL	0	0
MD	YRNADFEIYKNAVLILVL	0	0
MD	MRNAEFDITRDATLYLVL	0	2
MD	RTLAEWEVTKNAVMILVL	0	0
MD	RTLADYDIGPGATLILTT	0	0
MD	YTNSDYDITKNADLQLAL	0	0
MD	MRLADYGVGPEAVMLLEL	0	0
MD	RRNAEFEIYKNAVLYLTL	0	0
MD	MRLADYGVGPEAVMLLVL	0	0
MD	RTLSDYEIGPKSTLFLVL	16	3
MD	MRLADYGVGPEAVMLLTL	0	0
MD	RTLADYDIGPNATLILTA	0	4
MD	NSLSDYEVTRNDTIFLVG	0	0
MD	RTLADYDIGPGATLILAA	0	0
MD	MRLADYGVGPNAVMLLVL	0	0
MD	MRLADYGVTRNAVMLLEL	0	0
MD	KRNADFDIGPNATLYLVL	0	0
MD	QSLSDYNITKKALLGLNL	0	0
MD	QSLSDYEITKDALLGLNL	0	0
MD	QSLSDYEIQPGALLGLNL	0	0
MD	MRLADYGVGPEAVMILVL	0	0
MD	YKNSYFEIYKNAVLILVL	0	0
MD	KRNADYNIQKEAVLILVI	0	0
MD	QSLSDYEITKKALLGLNL	0	0
MD	RTLAEWEITKNAVLFLVL	0	0
MD	QSLSDYDIQPGALLGLNL	0	0
MD	YRLADYDIQKNATQFLEL	0	0
MD	RTLAEWEVTKNATMILVL	0	0
MD	KRNADYNIQKNAVLILEI	0	0
MD	YRLADYDIQKDATQFLEL	0	0
MD	YRLADYEITKNATQFLEL	0	0
MD	YKLAQFEITKNAVLILEL	0	0
MD	RRLAEYDITANATLVLTL	0	1
MD	RRNAEFEIYKNAVLVLTL	0	0
MD	MRNAEFDITKNATLYLVL	0	0
MD	RSLRDYDITKDALLILEL	0	0
MD	LTLSDYEVQSGATLVLVG	0	1
MD	KTLADYDVQPEAVMFLVG	0	0
MD	RSLRDYDITKKALLILEL	0	0
MD	RSLRDYDITKKALLILAL	0	0
MD	KTLADYDVQPEATMFLVG	0	3
MD	RTLNDYEVQREHVFFLSG	0	0
MD	KTLAEYDITANATLILTL	0	4
MD	MRLADYGVGPNAVMLLEL	0	0
MD	LTLSDYEVREGATLVLVG	0	0
MD	RTLAEWEVTKNATMFLVL	81	20
MD	HTLAEYDITKGATLFLVL	0	0
MD	HTLSEYEVQREHVFFLSG	0	0
MD	KTLADLGVTKGSTMFLVL	0	0
MD	KTLADLEITKGSTLFLVL	2	6
MD	MRLAEWEIQKNSTLWLVL	0	0
MD	SRLAEYNITKNATLVLEL	0	0
MD	RTLNDYEVQREHVFFLQG	0	0
MD	YRLADYGITRNATLFLNL	97	1
MD	KTLADLEVTKNSTMFLVL	55	1
MD	KTLADWEITKGSTLFLVL	4	0
MD	KTLADLEVTKGSTMFLVL	0	0
MD	YRLEDYEITANQTLFLEG	0	0
MD	RRNAEFNIQENATLFLTL	0	1
MD	NRLADYNITEGAVLLLVI	0	0
MD	YRLEDYEITANQTLVLEG	0	0
MD	KTLAEYDITKGATLFLVL	0	3
MD	YRLEDYEITANATLFLEG	0	0
MD	WKLAWYDITANATLILTL	0	1
MD	HTLAEYDITKGATLMLVL	0	0
MD	KTLADYDVQPEAVMFLDG	0	0
MD	HTLAEYDITKGAVLFLVL	0	0
MD	YRLEDYEIGPNHTLFLEG	0	0
MD	YRLEDYEIGPNHTLVLEG	0	1
MD	RRNAEFNIQENAVLFLTL	0	0
MD	LPNAAFNIQENATLFLTL	1	6
MD	WPNAYFNIQENATLFLTL	0	0
MD	KANKDFNIQENATLFLTL	0	2
MD	RRNAEFNIQKNAVLFLTL	0	1
MD	NRAADYNITEGAVLWLVL	0	0
MD	YRLEDYEITANNTLFLEG	0	0
MD	YKLAWWEIQKNSTLWLVL	0	0
MD	NRLADYEITKGATLFLTL	0	0
MD	RKNAEFNIQENATLFLTL	0	3
MD	KRLADYEITRDSTLVLEL	0	0
MD	YTLSDYEVSEGSVMFLQL	0	0
MD	KRLADYEITKNSTLVLEL	0	0
MD	RTNSDYGITKNATLVLEL	0	0
MD	YTLSDYDVQEGSVMFLQL	0	1
MD	KRLEDYEITRDSTLVLEL	0	0
MD	YTLSDYEVSEGSVMFLVL	0	0
MD	YTLSDYDVQEGSTMFLVL	0	2
MD	YTLSDYEISEGSVLFLVL	0	1
MD	KRLADFDIGPQATLFLVA	0	2
MD	RTNSDYGITKNATLILEL	0	0
MD	RRLADFEITKNAVLFLVM	0	0
MD	RRLADFEITKDAVLFLVM	0	1
MD	RRLADFEVTKNAVLFLVM	0	1
MD	YTLSWHNITKGAVLLLVL	0	0
MD	YTLSDWDITRDRLLFLSL	0	1
MD	RRLADYNVPKGATMLLVL	0	1
MD	YTLADFNITHGAVLFLVV	0	1
MD	YRLADWDVFRDATLFLNL	0	1
MD	YRLADWDITKGDVLLLVL	0	0
MD	RRLEDYKVPKGATMLLVL	0	0
MD	NRLADYQITKGATLFLTL	0	0
MD	YRLADWDVFRDATLFLEL	0	0
MD	YRLADWDITRDATLFLEL	0	0
MD	RRLADYNIPKGATLLLVL	0	1
MD	TRLADHDIGPQATLFLVA	3	2
MD	YRLADWDIFRDATLFLEL	0	0
MD	YRLADWDIFRDATLFLNL	1	7
MD	YTLSDWDITANRLLFLSL	0	1
MD	YTLSDYEITRDDVLILEL	0	0
MD	YTLSDYDVQEGSVMFLVL	0	0
MD	KTLSDYDVTANATLLLVI	0	0
MD	KTLSDYDVTENATLLLVI	0	0
MD	KTLSDYDITENATLLLVI	0	0
MD	YTLSDYDIQEGSVLFLVL	0	1
MD	YRLADWNIEAKATLFLEL	0	0
MD	RRLADHNITKGATLLLVL	0	0
MD	YTNSHYGITKNATLILEL	0	0
MD	YELRWYEITRDSTLVLEL	0	0
MD	WTAAWYGIEPNSVLVLVI	0	0
MD	MRLAEWEVQKNSTMWLVL	0	0
MD	RTLSGYEITKNAVLWATA	0	0
MD	YTLSYWEITKGDTLLLSL	0	0
MD	YRLADWNIERDATLFLEL	0	0
MD	YTLSDYEVSEGSTMFLVL	0	0
MD	WTASWYGIEPNSVLVLVI	0	0
MD	YRLADWDVTRDATLFLNL	0	2
MD	YRLADYEITAYDMLLLDL	0	0
MD	YTLAWYNITAYDMLLLDL	0	0
MD	KTLSYWEITKNSTLFLVL	127	0
MD	YTLAWYEITAYDMLLLDL	0	0
MD	YTLSDYNITRNAVLILEL	0	0
MD	YTLSYWEITKGDTLGLSL	0	0
MD	YTLAWYDIQAYDMLLLDL	0	1
MD	RTLAHFDITENAVLFLEL	0	0
MD	YTLSDYEITRNDVLILEL	0	1
MD	YRLADWDITKGSVLILAM	0	1
MD	RTLSDYDITRDATLFLSA	0	7
MD	RTLSDYNIERDATLFLSA	0	2
MD	YTLSYWEITKGDMLLLSL	0	0
MD	YTLSDYNITRDDVLILEL	0	1
MD	LTLSDYDVTAEAVMLLTM	0	0
MD	NRLADYEITKGDLLMLVL	0	0
MD	KRAADYDISPGATLLLVP	0	0
MD	YTLSDYEITRNAVLILEL	0	0
MD	KRLADYDVSPGATLFLVP	0	0
MD	KRLADYDVSPGATLLLVP	0	0
MD	RRLADENITKGATLLLVL	0	0
MD	KRLADYDVSPGATLFLTA	0	3
MD	RTLSDYDVTRDATFFLSA	4	8
MD	RTLSDYNITRDATLFLSA	0	20
MD	YTLSWYDITRDATLFLSA	0	6
MD	RTLSDYNITANATLFLSA	0	2
MD	KTLSDYDVTAEATMLLTM	0	0
MD	WSLSWYDIFENSTLFLEL	0	0
MD	LRLADYDIFENSTLFLVL	41	1
MD	LRLADYDIFENSTLFLEL	0	0
MD	LTLSAYEITKNAVLWATA	0	0
MD	NRLADYGITKNATLLLVL	0	0
MD	NRLADYEIYKGALLMLVL	0	0
MD	YRLADWNITKNATLVLVL	0	0
MD	RRLAEFNITANRTMFLDL	0	0
MD	YRLADYEITKDDTLILVL	0	0
MD	YRLADYNITKDDTLILVL	0	0
MD	KRLADYDVSPGAVLLLVP	0	0
MD	RTLRDFDIQKNAVLMLVL	0	2
MD	RRLAEFNITENRTMFLDL	0	0
MD	KTLKDYNVTKESVMFLTA	0	1
MD	SRLAEQNIYAGAVLWLEL	0	0
MD	LTLSDYDVTAEATMLLTM	0	0
MD	RRLAEFDITANRTMFLDL	0	1
MD	LTLSHYEITREATLVLVG	0	0
MD	RTLRDFDVQKNAVLMLVL	0	0
MD	RTLSDYEITRDAVLGLVL	0	0
MD	RTLRDFEVEKNAVLMLVL	0	0
MD	KTLKDYNVTKDSVMFLTA	0	0
MD	LTLSDYDVTRDAVMLLTM	0	1
MD	RTLRDFEITKNAVLMLVL	0	0
MD	RTLADYEITRGSTLALEL	0	0
MD	RTLSDYEITKNAVLGLVL	0	0
MD	RPLKYFDIRANFTMFLDL	0	0
MD	YRLADYNITKDDVLILVL	0	0
MD	KTLKDYNATKESVFFLTA	0	0
MD	RRLAEFNITANRTMFLTL	0	3
MD	WTLLYWDITKNDVLRLEG	0	0
MD	YTNSDYDIQENATLILVL	0	0
MD	RPLKYFDITANRTMFLDL	0	0
MD	SRLAEQNVYAGAVLWLEL	0	0
MD	WTLLYWDITKNDVLLLEG	0	0
MD	RRLAEFEITANRTMFLDL	0	0
MD	KTLSDYDVTAEAVMLLAM	0	0
MD	WTLLYWDITKNDTLRLEG	0	1
MD	RRLADYGITENAVLILEL	0	0
MD	RTLRDFDIQKNATLMLVL	0	0
MD	YRLADWNITKGATLLLVL	0	0
MD	RRLADEDITEGAVLLLVL	0	0
MD	RRLADHNITKGAVLLLVL	0	1
MD	YTLSWHNITKGATLLLVL	0	0
MD	YRLADWNITKGDVLLLVL	0	0
MD	YSNSDYDIQENATLILVL	0	0
MD	KTLKDYNITKESVHFLTA	0	0
MD	YIGAWYNITKHAVLLLVL	0	0
MD	LKNAHFNIQENATLFLTL	0	0
MD	YIGEWYNIKKHAVLLLVL	0	0
MD	YIGAWYNITKHAVLLLDL	0	0
MD	LRAADWEILPEATLFLVL	0	1
MD	LTASDWEILPEATLFLDL	0	0
MD	KTLKDYNVTKESTMFLTA	0	0
MD	KTHKDYNNTKESVFFLTA	0	0
MD	RTLSDHDVGPNATMFLTI	0	0
MD	YTLSYWNITKGDTLLLVL	0	1
MD	NRLADYDIFKNATLVLVL	0	0
MD	LRAADWEILPEATLFLDL	0	0
MD	KRLADFDIFKNATLVLVL	0	1
MD	KRLADFDVFKNATLVLEL	0	0
MD	KRLADFDVFKNATLVLVL	0	0
MD	NRLADYDVFKNATLVLVL	0	0
MD	KTLSDYDVTAEAVMLLTM	0	0
MD	KRLADYDVSPGAVLFLVP	0	1
MD	YTLSYYDIQPNAVMWLTL	0	0
MD	KTLADYDVQPESTMWLEL	0	0
MD	LTLSDYDITAEAVLLLTM	0	0
MD	YIGEWYNIKKHAVLLLDL	0	0
MD	KRAADYDISPGATLFLVP	0	0
MD	RRLADWEVPPEAVLFLQA	0	0
MD	KRLADFEVFKNATLVLVL	0	0
MD	RTLSDHDVHPNATMFLTI	0	8
MD	LTASDWEILPEATLFLVL	0	2
MD	KRLADFDIFKNATLVLEL	0	0
MD	KRAADYDIQPGATLLLVP	0	0
MD	NRLADYNIQKNSTLFLVL	28	3
MD	LSLSDYNVQKNATMFLVL	5	30
MD	LSLSDYNVQKNATMFLTL	123	2
MD	RTLSDFEVTKGAVMFLVM	0	0
MD	KRLADFDIFKNATLMLVL	0	0
MD	KRLADFDVFKNATLMLVL	0	0
MD	KTLKDYNITAESVHFLTA	0	0
MD	RTNSDHGITANAVLVLVL	0	0
MD	RSLSDYNIQKNATLFLVL	6	4
MD	RSLSDYNVQKNATMFLVL	0	1
MD	RRLADFNITKESDLVLVL	0	0
MD	MTLSDYNITENSVMMLEL	0	0
MD	RTNSDHGITANAVLVLEL	0	1
MD	KRLADFEIFKNATLVLVL	0	0
MD	WTLKWWGITRESVIILEL	0	0
MD	KTLADFNIFKGAVLLLTL	0	0
MD	RTLSDFNVTKGAVMFLVM	0	1
MD	RRLADWEVPPEAVLFLEA	0	0
MD	KTLADFNMFKGAVTLLTL	0	0
MD	KTLADFNIFKGATLLLTL	0	0
MD	WTLEWWGIRRESVIILEL	0	1
MD	KTLADFNMFKGATTLLTL	0	0
MD	RTNSDHGIGPNAVLILEL	0	1
MD	MRASEFDITRGATLMLEL	0	0
MD	YRLADWNITKGAVLLLVL	0	0
MD	RRLADWEVPPEAVLMLVA	0	0
MD	RRLADYGVGRGATLILEL	0	0
MD	NRLADYEIQKNSTLFLVL	112	7
MD	RRLADFEITENSMLMLVL	0	0
MD	MRASEFGITRGATLMLEL	0	0
MD	RTLSDYEVTEEATLLLEA	0	1
MD	RRLADYEVTEGATLELQH	0	0
MD	RTLSDYEVTEEATLELQH	0	0
MD	KTLKDYNITKESTHFLTA	0	0
MD	KSLSDYNVTANATLILVT	0	0
MD	RTLSDYEVTEEATLLLEH	0	0
MD	RTLSDYEVTEEATLELQA	0	0
MD	RRLADYEVTEEATLELQH	0	0
MD	LTLKDYDVQPNAVMWLTL	0	1
MD	GRLADYDIFKNAVLVLVM	0	1
MD	RRLADFEITENSMLMLDL	0	0
MD	RRLADFEITENATLQLAL	0	0
MD	RRLADFEITENSTLMLVL	0	0
MD	KTNKDYEIERNRVLFLVL	0	0
MD	RTLSDFNIFKDALLLLAM	0	0
MD	YTLSYYDVQPNAVMWLTL	0	0
MD	RRLADFEITENSMLMLAL	0	0
MD	GRLADYEIFKNAVLVLVM	0	0
MD	RRLADYDVQKNAVMFLEL	0	0
MD	YRLADFDIFKNAVLVLVM	0	0
MD	GRLADYDIFKNATLVLVM	0	1
MD	RRAADWEIPPEAVLFLQA	0	1
MD	RRLADFEITENSMLQLAL	0	0
MD	RTLADYDIPKNATLYLEL	0	0
MD	YTLSYWGITKDATLLLVL	0	0
MD	NRLADYNITANAVLVLEL	0	0
MD	LRLADYEITEGATGALEL	0	0
MD	LRLADYQITEGATGALEL	0	0
MD	LTLKDYDIQPNAVMWLTL	0	0
MD	YTLAYWGITKDATLLLVL	0	0
MD	KSLSDYNVTKDATLILVT	0	0
MD	NRLADYNITANAVLFLEL	0	0
MD	LRLADYEITEGATGALEF	0	0
MD	RTLADYDIPKNAVLYLEL	0	0
MD	RTMKDWDIQKNAVLFLNL	0	0
MD	YTLAHYDVTRGATMVLVL	0	0
MD	RTLSDYGVTEEATLLLEA	0	0
MD	RTLSDYGVTEEATLELQH	0	0
MD	YTLAHFDIPKNATLYLEL	0	0
MD	YTLSYWGITKNATLLLVL	0	0
MD	YTLKYYDVQPNAVMWLTL	0	0
MD	YTLAYWGITKNATLLLVL	0	1
MD	YELRWYEIVKDAVLVLEL	0	0
MD	WTLEWWNIKKNATLILVL	0	1
MD	YTLADYDVTSGATLVLAG	0	0
MD	WTLEWWDIKKNATLILVL	0	0
MD	YTLADYDVTSKATLVLAG	0	0
MD	NRLADYNVQPNATFVLTT	0	0
MD	WPLQWYNVYEGATMILVL	0	0
MD	YRLADWDITKGDTLLLVL	0	0
MD	RTMKDWDIQKNAVLFLEL	0	0
MD	YTLAYYNITHGQTLILTG	0	0
MD	MRASEFGITRGATLMLDL	0	0
MD	LRLADWHIFEGAVLVLTI	0	0
MD	KTLSDFNITEGATLFLEL	0	0
MD	WTLSYYEITANRVLMLTM	0	0
MD	YTLSWYEIVKDAVLVLEL	0	0
MD	KTLSDFEITEGATLFLEL	0	1
MD	RRLADHNITKGDTLLLVL	0	0
MD	QRLADFEIQKNSTLFLVL	0	0
MD	KTLADWGITKNAVLFLAL	0	0
MD	RYNSEFNITKNATLILEL	0	0
MD	KTLADWGIGPNAVLFLAL	0	0
MD	QRLADFNIQKNSTLFLVL	4	2
MD	RTLAEYNITKDAVLVLEL	0	0
MD	KTLSDFEITAKATLFLEL	0	0
MD	NRLADYGITEGDVLVLVL	0	0
MD	RRLADFEITENSTLQLAL	0	0
MD	RRLAEYEITKNSVLLLDL	0	0
MD	NRLADYEIYANATLFLVL	132	14
MD	NRLADYNIYANATLFLVL	29	10
MD	KSLSDFEITRDTTLFLEL	0	1
MD	YTLKYYDIQPNAVMWLTL	0	0
MD	RRLSDYNITKNAVLWLAL	0	0
MD	RTLAEYDITKDAVLVLEL	0	0
MD	KTNKDYEITRNAVLFLVL	0	0
MD	WPLSYFEIVKDAVLVLEL	0	0
MD	KTASDYEITEGAVLYLEL	0	0
MD	RRLAEYEITKNSLLLLDL	0	0
MD	KTLADWGIGPNAVLFLDL	0	0
MD	YTLAHFEIPKNATLYLEL	0	0
MD	RRAAEYDIFEGATLFLEL	0	0
MD	RRLADFEITENSTLQLVL	0	0
MD	RYNSEFNITKNAVLILEL	0	1
MD	RTLADYNIFKNATLLLVM	0	0
MD	WTLAWWNITKNATLILDL	0	0
MD	LRLADYDVFPRAVMFLDL	0	1
MD	YTLEWWNIKKNATLILVL	0	0
MD	NRLADYDIYANAVLFLVL	0	0
MD	LTLTDYDITANAVLFLVL	0	0
MD	LRLADWHIFEGATLVLTI	0	0
MD	RTNSDHGIGPNAVLILVL	0	0
MD	ATNSDYDIEKNSTQVLNL	0	0
MD	ATNSDYDIEKNSTQFLNL	0	0
MD	RTNSDHGIGPNAVLVLEL	0	0
MD	MTLAEWNIYANSTIMLVL	0	1
MD	KSLSDFEATRDTTFFLEL	0	0
MD	KTLSSYDIEPNRTLWLVL	0	0
MD	MTLAEWNITANDTIMLVL	0	0
MD	RTNSDHGIGPNAVLVLVL	0	0
MD	KSLSDFEITRDTTLVLEL	0	0
MD	NKLKDYNIYANATLFLVL	0	0
MD	KRLADFNVTAKATFLLEL	0	1
MD	WTLAWWNITKNATLILVL	0	1
MD	KTLSSYNIERDRTLWLVL	0	0
MD	RRLADYGVGRGADLILEL	0	0
MD	NRLADYDIQANATLFLVL	22	12
MD	KTLSDYEVTEGAVMYLEL	0	0
MD	NRLADYGITAERVLVLVL	0	0
MD	NRLADYGITEGDTLVLVL	0	0
MD	LRLADYQITEGATGALEF	0	0
MD	YRLADYEIGPNSTLILVL	0	1
MD	KRLADFNVTAKATFLLIL	0	0
MD	ATNSDYDIEKNSTQFLDL	0	0
MD	ATNSDYHIEKNSTQFLNL	0	0
MD	NRLADYGITAGDVLVLVL	0	0
MD	LRLADWHIFRGAVLVLTI	0	0
MD	KTLSSYDIERDRTLWLVL	0	0
MD	LRLADWHIFRGATLVLTI	0	0
MD	RYNSEFNITKEATLILEL	0	0
MD	YTLADYDITAGATLVLTG	0	0
MD	TRLADQDITRDDTLFLVL	0	0
MD	NRLEEYGITEGRVLVLVL	0	0
MD	KTLADHDIPPKAVLFLVL	0	0
MD	YTLSDYNITKNAVLWLAL	0	0
MD	TRLADQDITRDDVLFLVL	0	0
MD	MTLAEWGITSNAVLVLEL	0	0
MD	YRLADYEIGPNATLILVL	0	0
MD	KTLSDFNITRESTLVLVL	0	1
MD	LRLADYEITRDATLFLVL	10	4
MD	TRLADEDITRDDVLFLVL	0	0
MD	NRLEEYGITEGDVLVLVL	0	0
MD	TRLADQDITRDDVLLLVL	0	0
MD	NRLADYNIYANAVLFLVL	0	0
MD	RTLADYDITSGATLFLEH	0	0
MD	KSLSDFDIGPNATLWLAL	0	0
MD	KSLSTFNVTAKATFLLEL	0	0
MD	WTLSYYEITANRVLVLTM	0	0
MD	KRLADFNVQAKATFLLEL	0	0
MD	LRLADYEITREATLFLVL	2	2
MD	RTMKDWDIVKNAVLFLDL	0	0
MD	YTLSHYNIERDATLFLSA	0	29
MD	NRLADYGITKNATLMLAL	0	0
MD	WTLAYYEITANRVLMLTM	0	1
MD	VRLADNDITRDDVLFLVL	0	0
MD	KTLSDYDITKDSTLFLAL	0	0
MD	MRLADFEIGPNATLLLVT	0	0
MD	MRLADFEIGPNATLLLTT	0	0
MD	RTMKDWNIVKNAVLFLNL	0	1
MD	RTLSYYNIFKNAVLVLEM	0	0
MD	TRLEDQDIKRDHTLFLVL	0	0
MD	NRLADYGITEGRVLVLVL	0	0
MD	NRLADYNIFENATLVLVL	0	0
MD	RTMKDWDIQKNAVLFLDL	0	0
MD	YTLSDFDITKEATGQLVL	0	0
MD	YTLSDFDITKEDTGQLVL	0	0
MD	RRLADFDVQRESVMILEL	0	0
MD	KTLSSYNIGPNTTLWLVL	0	0
MD	KTLSDYDITKDATLMLAL	0	0
MD	YTLADYDITAGATLVLTA	0	0
MD	HRLQEYNVYEGATMILVL	0	0
MD	NRLADYDITKNATLMLAL	0	0
MD	KTLSSYDIGPNTTLWLVL	0	0
MD	KTLSSYNIEPNRTLWLVL	0	0
MD	YPLAWYDVTQNSLMLLVL	0	0
MD	KTLADHDAPPKAVFFLVL	0	0
MD	YPLAWYNVTQNSLMLLVL	0	1
MD	WTLAYYNITANRVLMLTM	0	0
MD	RTLLDYEITENAVMLLVL	0	0
MD	YTLSDFDITKERTGFLVL	0	0
MD	RRLAEYDVTQNSLMLLVL	0	0
MD	YPLAWYDVTQNSLMILVL	0	0
MD	LTLADYGITKDATAMLTL	0	0
MD	KTLADHDIPPQAVLFLVL	0	0
MD	YTLSDFDITKERTGQLVL	0	0
MD	YTLSDFNITKERTGQLVL	0	0
MD	LTLADYGITKDDTAMLTL	0	0
MD	TRLADEDITRDDTLFLVL	0	0
MD	RRLAEYNVTQNSLMLLVL	0	0
MD	RTLADYDIGPGATLFLEH	0	0
MD	YTLADFGITKDDTAMLTL	0	0
MD	YTLAHYNVTRGATMVLVL	0	1
MD	RTLADYDIGPNATLFLEH	0	0
MD	YTLKDFDITKDAALVLVM	0	0
MD	RRLADFNVTRESVMILEL	0	0
MD	KTLSSYDIGPNTTLFLVL	6	2
MD	YTLSDFDITKEATGFLVL	0	0
MD	YSLSWFNVTRESVMILEL	0	0
MD	KRLADHGITKNATLILDA	0	0
MD	YQLKWYEVTENAVMILVL	0	0
MD	KTLSDFEITRESTLVLVL	0	0
MD	MTLADANLFKEATLFLTM	0	3
MD	YTLAHYDVTRGATMVLNL	0	0
MD	KTLSSYDIRRDQTLWLVL	0	1
MD	KTLADHDIPPKSVLFLVL	0	0
MD	WTLSYYDITKEATLFLEH	0	1
MD	MQLRQFNIPRDATLVLEL	0	0
MD	MQLRQFNVPRDATLVLQL	0	0
MD	LTLSDYGITRDSVLFLTM	0	0
MD	RSLSDYDITKGATLILTA	0	1
MD	MRLAEFNIPRDATLVLQL	0	0
MD	RRLLDYEIGPNAVMLLVL	0	0
MD	LTLSDYGITRDSTLFLTM	0	2
MD	MQLRQFNIPRDATLVLQL	0	0
MD	MRLAEFNVPRDATLVLQL	0	0
MD	YRLAEYDIVENAVLFLEL	0	0
MD	RTLLDYEIGPNATMLLVL	0	0
MD	MTLADANLLKEFTLFLTM	0	0
MD	KTLSDYDITKDSTLFLEL	0	0
MD	WTLADYEIQKNSVLFLEL	0	1
MD	KTLSDYDITKDATLFLAL	0	0
MD	RTLADYDITYGATLFLEH	0	0
MD	RRLADYGIFKNGTLWLAM	0	0
MD	NTLSDYEITRESTLVLVL	0	0
MD	YTLSDFNITKEDTGQLVL	0	0
MD	RTNSDYEIPKGAVLILTL	0	0
MD	YTLLYYEIGPNAVMLLVL	0	0
MD	TRLAETDTFKNSTMMLSL	0	0
MD	NRLADYNITENDTLVLVL	0	1
MD	RTNSDYEIPKGAVLTLTL	0	0
MD	KRLADYNVQPNSVMLLEL	0	0
MD	WTLSYYDITKEDTLFLEH	0	0
MD	RRLLDYEIGPNATMLLVL	0	0
MD	LRLADYEVSANAVMLLAI	0	0
MD	YTLKDYNITRDGVFFLVL	0	0
MD	LRLADYEISANAVMLLAI	0	0
MD	WTLSYYDITKKDTLFLDH	0	0
MD	RRLADYGIFKNGTLWLDM	0	0
MD	RTLLDYEIGPNAVMLLVL	0	0
MD	YTLSDYNITKNATLWLAL	0	0
MD	WTLADYEIQKNSVLFLDL	0	0
MD	KTLSDFEITRESTLVLNL	0	0
MD	HRLAHYDITKEATLFLDH	0	1
MD	TRLAEADVFKNSTMMLDL	0	0
MD	RRLADWNITKESVLVLVL	0	0
MD	RRLADWNITKESVLFLVL	0	0
MD	TRLAEADVFKNSTMMLSL	0	0
MD	NRLADYNIFENATLVLTL	0	0
MD	TRLAETDTFAESTMMLSL	0	0
MD	TRLAETDTFKNSTMMLDL	0	0
MD	YTLSWYEIEKDRVLVLEL	0	0
MD	KPLKYWNIFKNATLILVQ	0	0
MD	RTMKDWNIVKNAVLFLEL	0	0
MD	LRLADYEVSANATMLLAI	0	0
MD	WTLSYYDITKEATLQLEH	0	0
MD	YTLAYWDITRGDTLFLVI	0	0
MD	WTLSYYDITKEDTLFLDH	0	0
MD	WTLSYYDITKEDTLQLEH	0	0
MD	LRLADYEISANATMLLAI	0	1
MD	RTLADYDIYKDATLFLAL	19	0
MD	RTLADYDIYKGATLFLAL	0	4
MD	YTLADYDVYKDATLFLAL	25	0
MD	RTLADYDIYKNATLFLAL	0	2
MD	YTLSDFNITKNRTGQLVL	0	0
MD	RRLKEYEVTENAVMILVL	0	0
MD	RRLAEYNIFKNATLILVQ	0	0
MD	WTLSYYDITKKATLFLDH	0	0
MD	YSLSHFDITKEATGFLVL	0	1
MD	KRLADYDVTEGSTMFLEL	0	1
MD	NRLADYDITQDNTLFLDV	0	0
MD	NRLADYDIYANATLFLVL	0	6
MD	TRLAEADVFAESTMMLSL	0	0
MD	WTLSYYDITKEATLFLDH	0	0
MD	TRLAETDTFAESTMMLDL	0	0
MD	RTNSDYEIPKGATLTLTL	0	0
MD	YTLAWYDVFPRAVMFLDL	0	0
MD	LRLADYDVFPRAVMFLEL	0	0
MD	KRLADYGIQPNALLYLEL	0	0
MD	RRLKDYEVTENAVMILVL	0	0
MD	YTLAWYDITRGDTLFLVI	0	0
MD	RTIADFEIQKNSVLFLVA	0	1
MD	RTISEFEIQKNSTLFLVA	262	2
MD	RRLAEWEITRNDTLVLQL	0	0
MD	RTISEFEIQKNSVLFLVA	0	0
MD	YRLADYNVPENATMMLEL	0	0
MD	MTLSDYEITKEAVLVLDL	0	0
MD	YRLAEYDIVKEAVLFLEL	0	0
MD	RTIADFEIQKNSTLFLVA	242	18
MD	KRLADYDVTEGSTMQLEL	0	0
MD	YRLAEYDIVKEAVLFLQL	0	0
MD	RRLEEYDITKGALLWLEM	0	0
MD	YQLKWYNVTENAVMILVL	0	0
MD	YRLAEYGIVKEAVLFLEL	0	0
MD	YRLAEYDIQKEAVLFLEL	0	0
MD	RTISEFEAQKNSTFFLVA	110	1
MD	RRLAEWNITRNDTLVLQL	0	0
MD	RRLADYNVQRDAVMVLVL	0	0
MD	YRLAEFNITENATLFLDI	0	0
MD	RRLADYEIFKNGTLWLDM	0	0
MD	YRLAEYDIQENAVLFLEL	0	0
MD	YRLAEYGIVKEAVLFLQL	0	0
MD	YELRWFNITENATLFLNI	0	0
MD	NRLADYDITENNTLFLDV	0	0
MD	YTLAWFNITENATLFLDI	0	0
MD	RRLADFDVTRESVMILEL	0	0
MD	HRLAEFNITENATLFLDI	0	0
MD	RTISEFNIQKNSTLFLVA	0	0
MD	RRLADYNVQRDAVMFLVL	0	0
MD	RTLADYDVYKGATLFLAL	0	0
MD	NRLADYDITANNTLFLDV	0	0
MD	KRLGDYDVYKNASLMLTL	0	0
MD	NRLADYDITKDNTLFLDV	0	0
MD	YELRWFNITENATLFLDI	0	1
MD	RTLSDYEIGPNATLWLVL	0	0
MD	YSLSDYDITANALLFLVM	0	0
MD	RRLADYEITRNATLWLVL	0	2
MD	RTLAHFEITEGAVLVLTH	0	0
MD	NELRQYGITKNAVLWLEL	0	0
MD	YTLAWYDITRGRTLFLVI	196	2
MD	YTLAYYDVPKNSTMFLVA	305	5
MD	NTLADYDITKDAVLILVL	0	0
MD	YSLSDYDITANATLMLVM	0	0
MD	RTLKEYNVQRDAVMFLVL	0	0
MD	MTLSDYEITKEAVLVLTL	0	0
MD	HRLAEFNITENATLFLNI	0	7
MD	RELREYNIQRDATLFLVL	0	0
MD	RTLKEYNVQRDATMFLVL	0	5
MD	RRLADFEITENSMLVLAL	0	0
MD	RRLADFEITENATLVLAL	0	0
MD	YTLAYYDVPKNSTMMLVA	0	2
MD	RTISDFEIQKNSTLFLVA	123	9
MD	RRLADYNIQRDAVLFLVL	0	0
MD	NTLADYDITRDAVLILVL	0	0
MD	RSLSDYDVTKGATLILTA	0	1
MD	YRLAEFNITENATLFLNI	0	1
MD	NRNADYEITKGAVLVLDH	0	0
MD	KRLGDYGVYKNASLMLTL	0	0
MD	LTLSDHNITKNATMFLDL	0	0
MD	RRLADYDIQRDAVLFLVL	0	1
MD	RRLAEYDITKGALLWLEM	0	0
MD	LTLSDHNITKNATMELNL	0	0
MD	YELRWYDVTEGSTMFLEL	0	0
MD	RTLKEYNIQRDAVLFLVL	0	1
MD	RRLADYEIGPNATLWLVL	0	0
MD	LTLADHGITKDAVLMLVL	0	0
MD	RALKEYDITKGALLWLEM	0	0
MD	RRLADYEIGPNATLYLVL	0	0
MD	RRLADYEITRNATLYLVL	0	0
MD	RSLSDYDITKNATLILTA	0	6
MD	RRLKDYEVTENAVMLLVL	0	0
MD	KTLADYNIPPNALLILVH	0	0
MD	RTLSDYEIGPNATLYLVL	0	0
MD	KRLGDYDVYKNASLMLDL	0	0
MD	RRLADYGIFKNGVLWLDM	0	1
MD	KTLSDYDITKDSVLFLAL	0	1
MD	RRLEEYDITKGALLRLEM	0	0
MD	YTLAYWDITRGRTLFLVI	0	3
MD	RELREYNIQRDAVLFLVL	0	1
MD	RTLSDYEITRNATLWLVL	0	0
MD	YTLAWYDIYRGATLFLVI	9	2
MD	YTLAYWDIYRGATLFLVI	0	0
MD	LTLSDYGITRDSTLVLTM	0	0
MD	RRLAEYNVTRDSTMWLEL	0	0
MD	LRLEDFDITRNATLLLVL	0	0
MD	YTLAWYDITRGATLVLVI	0	1
MD	VRLADYNVTRDSTMWLEL	0	0
MD	KRLAEYNVTRDSTMELRL	0	0
MD	KRLAEYNVTANSTMWLEL	0	0
MD	KRLADYNVTRDSTMELRL	0	0
MD	LSLSQYDITKGALLWLEM	0	0
MD	RRLAEYNVTRDSTMELRL	0	0
MD	KRLAEYNVTANSTMELRL	0	0
MD	RTLRDYNVEKNATMILVA	0	0
MD	RRLAEYNVTANSTMWLEL	0	0
MD	RRLAEYNVTANSTMELRL	0	0
MD	VRLADYNVTANSTMWLEL	0	0
MD	VRLADYNVTRDSTMELRL	0	1
MD	RTLKDYNVEKNATMILVA	0	0
MD	LTLSDHNITKNAVMFLDL	0	0
MD	LTLADHDITKDAVLMLVL	0	1
MD	KTLSDYDVQPNTVMFLTL	0	2
MD	KTLSDYDIQPNTVHFLTL	0	0
MD	NRLADYDVQRHATMGLEL	0	0
MD	LRLEQYDITKGALLWLEM	0	0
MD	HRLAEYEVPRGATMWLTL	0	0
MD	RTLKDYDVEKNATMILVA	0	0
MD	RTLAHFEIGPGAVLVLTH	0	0
MD	RRLADYNIQRDALLVLVL	0	1
MD	KTLADFDITRDAVLILVL	0	0
MD	NRLADYNIFPNATLFLVL	16	2
MD	RRLAEYDITKGALLRLEM	0	0
MD	NRLADYNIFPNATLLLVL	0	0
MD	RTLKDYNVEKNATMILTA	0	6
MD	RTLRDYDVEKNATMILVA	1	0
MD	KTLSDYDVQPNTTMFLTL	49	5
MD	RRLEDYDVEKNATMILVA	0	0
MD	HRLAEYEVPRNATMWLTL	0	7
MD	KTLSDYDIQPNTTHFLTL	0	0
MD	KTLSDYDAQPNTTFFLTL	0	18
MD	YTLSDYGVTENAVMFLVL	0	0
MD	YRLADYNVPREATMMLEL	0	1
MD	RTLRDYDVEKNATMILTA	3	6
MD	KTLSDYDITANDTLVLVI	0	0
MD	KRLAEYEITPKSTLWLEL	0	0
MD	RRLEDYNVEKNATMILVA	0	0
MD	YTLKDYEITRDGVFFLVL	0	0
MD	HTNAEYDIEKDATLILTL	0	1
MD	GRLADYEIFKNATLVLVM	0	0
MD	NRLADYDIRPNATLLLVL	0	0
MD	RRNADYEIFENATLLLVL	0	0
MD	LRLEDFDVTRNATMLLVL	0	0
MD	YTLKWYDITKDSTLFLEM	0	0
MD	YTLKWYDITKDSTLILVM	0	0
MD	LTLAHYNIPPNALLILVH	0	0
MD	KRNSDYNIQRESTLYLVL	0	0
MD	MTLADYEVPRNATMWLTL	0	2
MD	RRLADYGITKGSVLLLDL	0	0
MD	RTLSDYEITKGTVLYLVI	0	0
MD	RTLADYGITKNSVLLLDL	0	0
MD	WTLSWLNITEEATLWLEH	0	0
MD	LTLAHYNITAGADLFLVA	0	0
MD	RRLAEYGITKGSVLILVL	0	0
MD	RTLAHFEITEGATLVLTH	0	0
MD	RRLAEYDITKGALLFLEM	0	0
MD	YRAADYNITSRATLILSG	0	0
MD	RTLAHYNITQNATLFLTG	0	7
MD	NELRQYGVTKNAVLWLEL	0	0
MD	RRLADYGITKNSVLLLDL	0	0
MD	NRNADYEITKGAVLVLVH	0	0
MD	KTLEDFEIRENATLILTL	0	0
MD	YTLKWYDITKDSTLFLVM	0	0
MD	TTLADANITANAVLFLVL	0	0
MD	YRNADFEIQENATLFLQL	0	4
MD	QTLADYEITRDSTLFLDH	0	0
MD	RRLAEFEVTAEATMILVL	0	0
MD	KTLSDYDITRHAVLFLTL	0	0
MD	LKLAQYNVQRDQVMVLQL	0	0
MD	LRLADYEIQKGSTLVLVL	0	0
MD	KTLSDYDIGPNAVLFLTL	0	0
MD	WTLSWLNITEEATLVLEH	0	0
MD	KTLAHANITANAVLFLVL	0	0
MD	WTLSWLEITEEATLWLEH	0	0
MD	VTLSEYNITQEATLWLEH	0	0
MD	HRLAEYDITKNATLVLVL	0	0
MD	KTLAHANITANATLFLVL	0	7
MD	WTLSWFEVTAEATMILVL	0	0
MD	RTLAHYNVTQNATLFLTG	0	1
MD	RTLADYDVTKNSLMILTL	0	3
MD	TTLADANITANAVLLLVL	0	0
MD	HRNAEYEIPRNATMWLTL	0	1
MD	KTLSDYDIGPNATLFLTL	0	3
MD	RTLAHFEIGPGATLVLTH	0	0
MD	HTNAEYDIYKDATLILTL	0	6
MD	LRLADYNIQKGSVLVLVL	0	0
MD	WTLSWLEITEEATLVLEH	0	0
MD	KTLADFEITENATLILTL	0	0
MD	RSNSDWDIPPESTMILAG	0	0
MD	RRNNDWKIPPESTMILAG	0	0
MD	RTLSDHEITKDSSLILNI	0	1
MD	HRLAEYEVPRGATMQLTL	0	1
MD	QTLADYEITRDSTLYLDH	0	0
MD	TTLADANITANATLFLVL	0	8
MD	MTLAEWNITANSTIMLVL	0	0
MD	RRLSDHEITKDSTLMLMI	0	1
MD	RTLSDYGLFSNATLLLSL	0	1
MD	RTLSDYGLFSNATLLLAL	0	0
MD	RRLSDHEITKDSSLILNI	0	1
MD	RTLSDYEITREATLHLVL	0	1
MD	RTLSDYGITSNATMLLAL	0	0
MD	RSNSDWKITRESTMILAG	0	0
MD	HRLAEYEVPRGSTMQLTL	0	0
MD	LRLADYNIQKGSTLVLVL	0	0
MD	RTLSDHEITKDSTLMLMI	0	0
MD	RRLAEFEVTANATMILVL	0	1
MD	HRLAEYDITKGATLVLVL	0	0
MD	RRNNDWDIPPESTMILAG	0	0
MD	LRLADYEIQKGSVLVLVL	0	1
MD	RSNSDWKIPPESTMILAG	0	0
MD	RTLADFNITRNATLELRL	0	0
MD	RRLAEYGIGPGSVLILVL	0	0
MD	NRLADYNITQGATLFLEL	0	1
MD	LRLADYNVQRDQVMVLQL	0	0
MD	RRLSDHEITKDSTLMLNI	0	1
MD	RTNADYDIEKDATLILTL	0	0
MD	RTLSDHEITKDSSLILEI	0	0
MD	WPLAYYNITEGALLFLEL	0	0
MD	YTMSWYNIFPNAVMILVA	0	0
MD	RTLADFNITRNATLFLNL	0	6
MD	RRLSDHEITKDSSLILTI	0	0
MD	NRLADYNITQGAVLFLEL	0	0
MD	WPLAYYNITEGALLYLEL	0	0
MD	YTLSWYNVYPNAVFFLTA	0	8
MD	YTLSWYNVFPNAVFILVA	0	0
MD	KRLADFDITQGATLFLEL	0	1
MD	RTLADYNVFPNAVFFLTA	0	1
MD	YTLSWYNVYPNAVFILVA	0	0
MD	YTLSWYNVFPNAVFFLTA	0	3
MD	YTMSWYNIYPNATMFLTA	0	3
MD	YTLSWYNVYPNAVFFLVA	0	1
MD	YTLSWYNVYPNATFFLVA	97	6
MD	RTLSDYGITSNATMLLSL	0	0
MD	RTLADYDITREAVLLLVM	0	0
MD	YTMSWYNIYPNAVMFLTA	0	17
MD	RRISEYGIQKGSTLQLEL	0	0
MD	RTLADYDITREAVLFLVM	0	1
MD	RTLADYNVYPNAVFFLVA	0	2
MD	RYLAEYNITKGSLAFLEL	0	0
MD	YRLADYDITKNATLVLVL	0	0
MD	WPLAYYNITEGDLLFLEL	0	0
MD	MRISEYGIQKGSTLQLEL	0	0
MD	LRLADYNVQRDQTMVLQL	0	0
MD	LTLADYEITAEALLFLVG	0	0
MD	YTLSWYEVFPNAVFQLDA	0	1
MD	WTLSWYNITKDATLELRL	0	0
MD	KTLADYDITRNALLHLTL	0	0
MD	KTLADYDITRNALLFLTL	0	1
MD	RTLADFNITANATLELRL	0	0
MD	YTMSWYNIYPNAVMFLVA	0	0
MD	LTLADYDITKNDTMILEL	0	0
MD	WPLKWYNITKDATLELRL	0	0
MD	YTLADYEVQEGDTMFLEL	0	0
MD	HTNAEYEIEKDATLILTL	0	2
MD	RTLKDYDVTKNAVLFLTL	0	0
MD	YTMSWFEIHEGAVMFLTL	0	0
MD	RRLAEFDITENNTLILVL	0	0
MD	YPLAYFNITENDTLFLEM	0	0
MD	WPLAYYNITEGDLLYLEL	0	0
MD	WPLAYYNITEGDVLYLEL	0	0
MD	YPLAYFNITENATLFLEM	0	0
MD	YPLAYFNITENDTLVLEM	0	0
MD	YPLAYFNITKDDTLFLEM	0	0
MD	RTLADFNITANATLFLNL	1	0
MD	LKLAQYNVQRDQTMVLQL	0	0
MD	YRNADFEIQENATLFLAL	0	0
MD	RSLSDYNVTHGDTLYLAG	0	1
MD	LTLADYDITRFALLFLVG	0	1
MD	LTLADYDITENDTMILEL	0	0
MD	RRLAEWEIVPGATLWLEL	0	0
MD	RTLSDFNITENSTLVLEL	0	0
MD	SRLAEYDITENNTLILVL	0	0
MD	LTLADYEITRFATLFLVG	20	43
MD	RTLAHYNITAGAVLFLAL	0	0
MD	RTLKDYDVTKDAVLFLTL	0	0
MD	RRLAEWEIVPGAVLWLEL	0	0
MD	LTLADYDITAEALLFLVG	0	0
MD	WPLAYYNITEGAVLYLEL	0	0
MD	YTMSWFEISEGAVMFLTL	0	0
MD	RTLKDYDVGPNAVLFLTL	0	0
MD	YTMSWFGIHEGAVMFLTL	0	0
MD	RTLAHYNITAGAVLFLGL	0	0
MD	RRLAEWEIVPGATLILEL	0	0
MD	NTLSDYNITENSTLVLEL	0	0
MD	KTLADYEILPNAVLQLVM	0	0
MD	YSLSDYEVTQNATLFLVL	0	13
MD	RTMKDYNITKNALLLLTM	0	0
MD	YSLSWYGITSNATLILEA	0	0
MD	RSNSDWNIPPESTMILAG	0	0
MD	LRLEDYGIKSNATLILTA	0	10
MD	YTMSWYNIYPNAVMFLDA	0	0
MD	NRNADYEITKDAVLVLDH	0	1
MD	YTASDYDIQKKATLFLQL	61	1
MD	LRLEDYGIKSNATLILEA	0	1
MD	RSNSDWDIPPESVMILAG	0	0
MD	MRLAEYDIFKESVLMLEL	0	0
MD	RRLAEWEIVPGAVLILEL	0	0
MD	RSNSDWKIPPESVMILAG	0	0
MD	YTASDYDIRKKDTLFLQL	0	0
MD	YTASDYDIQKNATLFLQL	1940	0
MD	KTLADYEIYPNAVLQLVM	0	0
MD	LRLADWEITKNSTLFLAL	383	1
MD	LTLADYEITRFALLFLVG	0	8
MD	RTLADYGITKGSVLLLDL	0	0
MD	KRLADYNITTGATLWLDL	0	0
MD	RTLADYDITKEAVLFLVM	0	0
MD	YTLAYYDITRGSVLVLAL	0	0
MD	YTLEDYDIKRGSVLVLAL	0	0
MD	WTLSWYEITENATLFLTM	0	3
MD	YTLSWWEVQPEATMFLEL	0	0
MD	YTLEDYDIKRGSVLFLAL	0	1
MD	YRLLDYDITRYATLLLVL	0	0
MD	YTLSWWEIQPEAVLFLEL	0	0
MD	RRNNDWKIPPESVMILAG	0	0
MD	LTLADYDITAEATLFLVG	0	4
MD	NRLAEYNIGPNATLFLAL	0	2
MD	LRLADYNVQPNQVMVLQL	0	0
MD	RTLADYEVTANATMFLEL	0	3
MD	KRLADYDVFRNATMLLEL	0	0
MD	LRLADWEVQPEAVMFLEL	0	1
MD	LTLADHNITRESTLFLEM	0	0
MD	GRLAEFNIGPNATLFLAL	0	1
MD	YTLAEYDIQPNAVLLLVL	0	0
MD	KTLSDYHIGPNATMVLTL	0	0
MD	YTLADYDITKEATIVLSL	0	0
MD	YRLADFEITKNAVLFLAL	0	2
MD	YTLAWYNIQKGSTLVLVL	0	0
MD	RTLADYEIFKDATLFLEQ	0	0
MD	YTLSWWEVQPEAVMFLEL	0	0
MD	LTLAHHEITRESTLFLEM	0	1
MD	YTLEWYDIKRGSVLVLAL	0	0
MD	LTLADHEITRESTLFLEM	0	0
MD	NRLAEYHIGPNATLFLDL	0	0
MD	RSLSDYNITKNATLLANL	0	0
MD	RSLSDYNITKNALLLANL	0	0
MD	WTLAYYDIYRNATLFLSA	9190	15
MD	RTLADYDVTREAVMFLVM	0	0
MD	LTLADHNITSESTLFLEM	0	0
MD	LTLADHEITRESTLWLEM	0	0
MD	LTLAHHNITRESTLFLEM	0	0
MD	LRLADWEIQPEATLFLEL	0	0
MD	RTLADYEIFRNATLFLEQ	0	0
MD	NRLEDYDIKANHVLVLEL	0	0
MD	GRLAEFNIGPNATLFLDL	0	0
MD	YTLAEYNIQPNAVLLLVL	0	1
MD	WTLAYYDVYRNATLFLSA	2601	13
MD	WTLSWYEITREATLFLTM	3	14
MD	YTLAEYEIQPNAVLLLVL	0	0
MD	YTLADYNITKEATIVLSL	0	0
MD	WKLSYYDITANTVLVLEL	0	0
MD	KRLADYNITHGATLWLTL	0	0
MD	RSLSDYNVTKNALMLANL	0	0
MD	NRLAEYHIGPNATLFLAL	12	3
MD	LTLADHEITSESTLFLEM	0	0
MD	NRLAEYNIGPNATLFLDF	0	0
MD	KTLKQYNITHGATLWLTL	0	0
MD	RTLSDHEITKDSDLMLNI	0	0
MD	YTLEWYDIKRGSVLFLAL	0	0
MD	KRLADYNITHGATLWLDL	0	0
MD	NRLADYDIYANEVLVLEL	0	0
MD	NRNADYGITAGATLLLAQ	0	0
MD	LRLADWEIQPEAVLFLEL	0	0
MD	NRLEDYDIKANEVLVLEL	0	0
MD	RTLADYEVTANATMWLEL	0	0
MD	NRLADYDITANTVLVLEL	0	2
MD	NRNADYGITAGDTLLLAQ	0	0
MD	KTLADYDIGPEAMLNLAA	0	0
MD	LRLADWEVQPEATMFLEL	0	0
MD	NRLADYNITQGATLVLEL	0	0
MD	RTLEDYDIKANAVLILVL	0	0
MD	NRLADYNITQGAVLVLEL	0	0
MD	LTLSHYEITKNAVLILAL	0	0
MD	WTLAYYDVYKDATLFLSA	123	6
MD	NTLADYNITENDTLFLSG	0	4
MD	RSLSDYNVTKNATMLANL	0	0
MD	KTAAHYEIQKGATLFLTL	0	1
MD	WELRYYDITANTVLVLEL	0	0
MD	YTLADYDIGPEATIVLVL	0	0
MD	YTLSWWEIQPEATLFLEL	0	0
MD	KRLADYDVTRNATMLLEL	0	0
MD	WELRYYDVTANTVLVLEL	0	0
MD	YTLAEYEIQRNAVLLLVL	0	0
MD	YTLADYDIGPEATIVLSL	0	0
MD	KRLADFDVQKNAVMFLDL	0	0
MD	KTLSDYNIGPNATLVLTL	0	0
MD	YTLADYNIGPEATIVLSL	0	0
MD	YTLADYNIGPQATIVLVL	0	0
MD	KTLSDYHIGPNATLVLTL	0	0
MD	KTLSDYNIGPNATMVLTL	0	1
MD	YTLADYDIPKNATMILTL	0	1
MD	RRLADYNVTKGATMVLVL	0	0
MD	NRLADYDITQGATLFLEL	0	0
MD	YTLKDYNVTKNAVLLLTM	0	0
MD	YTLADYDIGPQATIVLSL	0	0
MD	KTAADYEIQKGATLFLTL	0	4
MD	RRLADYNVTKNALMLANL	0	0
MD	NRLADYDITQGAVLFLEL	0	0
MD	KRLADFEVQKNAVMLLVL	0	0
MD	NRLEDYDIKRDHVLVLEL	0	0
MD	RTLADYDVTKGATMVLDL	0	0
MD	KRLADFEIQKNAVLLLIL	0	0
MD	KRLADFEIQKNAVLLLDL	0	0
MD	KRLADFDIQKNAVLLLDL	0	1
MD	WTLSWYEITENATLFLEM	0	1
MD	KTLADFNITENATLILTL	0	0
MD	KRLADFDVQKNAVMLLVL	0	0
MD	WTLEYYDIKANEVLVLEL	0	0
MD	KTLADYNISKDATLLLGA	0	0
MD	YRAADYGITQDATLFLEM	0	0
MD	RRLADYNVEKGATMVLVL	0	0
MD	LTLADFGITKDATLILVL	0	1
MD	RTLEDYDIKKNAVLILVL	0	0
MD	YRAADYGITENATLFLEM	0	0
MD	YTLAEYNIQRNAVLLLVL	0	0
MD	KRLADFEIQKNAVLLLVL	0	1
MD	RTLADYDITKNAVLILVL	0	0
MD	YSLSWYNVQPGSTMFLTL	17	6
MD	KRLADFDVQKNAVMLLDL	0	0
MD	KRLADFNVQKNAVMLLDL	0	0
MD	KRLADFEVQKNATMFLDL	0	1
MD	YRAADYGITANATLFLEM	0	0
MD	YTLSWYNITRDATLFLVT	0	2
MD	KRLADFDIQKNAVLLLAL	0	0
MD	RTLEDYDIKKNAGLILVL	0	0
MD	KRLADFDVQKNAVMLLIL	0	0
MD	YTLAYWEVTKEATLILVL	0	0
MD	KRLADFEVQKNAVMFLDL	0	0
MD	RTLEDYDIKKNTVLILVL	0	0
MD	RTLADYGITENATLVLVL	0	0
MD	RRLADYNVFKKATLLLAI	0	0
MD	YTLAWFEVTKEATLILVL	0	0
MD	KTLADFDVTKNAVLFLVL	0	0
MD	RKLKEYGITENALLWLAL	0	0
MD	RRLAEYGITKDALLWLDL	0	0
MD	RRLAEYGITENALLWLDL	0	0
MD	NRLADYDITQGATLVLEL	0	0
MD	KTLAEYNIEPNATLLLGA	0	0
MD	RTLADYDITRNAVLFLVM	0	0
MD	KTLADFNVTKNAVLFLVL	0	1
MD	YTLAHYDITANAVLVLTL	0	0
MD	YTLSWFEVTKEATLILVL	0	0
MD	RRLADYEVFKKATLLLAI	0	0
MD	RTLEDYDIKANTVLILVL	0	1
MD	RKLKQYGITENALLWLDL	0	0
MD	YRLEDYNIKRNDTLILSI	0	0
MD	YTLAHYNITANAVLVLTL	0	0
MD	YTLADYDITRGSTLVLAL	0	0
MD	YTLSWYDITRGSVLVLAL	0	0
MD	YTLAWYEITENDTLFLDL	0	0
MD	YTLAWYDITENDTLFLDL	0	0
MD	YTLAWYNIEKDATLLLAA	0	0
MD	YPLKWYNITRNATLWLVL	0	0
MD	WTLSWYEITREATLFLEM	0	1
MD	KRLADFEVQKNAVMLLIL	0	0
MD	YRLADYDITENDTLFLDL	0	0
MD	KTLAEYNISKDATLLLGA	0	0
MD	YPLKWYNITRNATLWLTL	0	0
MD	FEARVAGITKNAVLFLDL	0	0
MD	NRLAEYGVTENRVLGLEL	0	0
MD	NRLAEYGITENRVLGLEL	0	0
MD	KTLADFDVTKNATLFLVL	0	5
MD	YPLKWYNITRNAVLWLTL	0	0
MD	YPLKWYNITRNAVLWLVL	0	0
MD	NRLAEYGVTENQVLGLEL	0	0
MD	RRLEDYDVRKEATMFLNL	1	0
MD	FAAKVAGITKNAVLFLEL	0	0
MD	WTLSWYGVTENQVLHLAL	0	0
MD	MTLSDYDITKNDTLVLEL	0	0
MD	KTLEDFNIRENATLILTL	0	0
MD	YSLSWYKVQPGSTMFLTL	6	1
MD	WTLSWYGVTENQVLGLEL	0	0
MD	NRLAEYGITENQVLGLEL	0	0
MD	WTLSWYGITANQVLGLEL	0	0
MD	NRLADYDITKNATLVLVL	0	0
MD	RRLAEYGITENALLWLAL	0	0
MD	YSLSWYNVQPGSTMFLSL	1	3
MD	YSASWYEITDKATLVLTL	0	0
MD	NRIADYEIFKDALLLLVL	0	0
MD	RRLKEYGITKDALLWLAL	0	0
MD	NRLAEYGVTANRVLGLEL	0	1
MD	RTNSDYDITENATLMLEL	0	0
MD	RRLAEYGITKDALLWLAL	0	0
MD	RKLKEYGITENALLWLDL	0	0
MD	YSASWYEVTDKATMVLTL	0	0
MD	YTLAEYEIQPNAVLFLQL	0	0
MD	NRLAEYGITENRVLGLDL	0	0
MD	RRLAEYGITKEALLWLAL	0	0
MD	FAAKVAGITKNAVLFLDL	0	0
MD	YSASWYEITDKATLVLDL	0	0
MD	MTLSDYDVTKNDTMFLEL	0	0
MD	RTLAHYEVTEGDTMVLDL	0	0
MD	RTLAHYNVTEGDTMVLDL	0	0
MD	KTLAEYNIEPNATLLLAA	0	0
MD	YTNLDWNITANDTLILVL	0	0
MD	KTLSQYNIEPNATLLLAA	0	0
MD	YLNAWYEITREATLVLVL	0	0
MD	RRNADYNIFKKATLLLAI	0	2
MD	RTLAHYEITEGDTLVLDL	0	0
MD	YTLSYYNIQPNATLVLVM	0	0
MD	RRLADFDITKNAVLILEL	0	0
MD	RRLADFDITKNATLILEL	0	0
MD	RTLAHYEVTEGDTMYLDL	0	0
MD	KTLSDYEITKGSTLFLVL	0	6
MD	RTLAHYNVTEGDTMYLDL	0	0
MD	YTNLDWNITANATLILVL	0	0
MD	KTLAEYNISQNATLLLGA	0	0
MD	YTLSYYNVQPNATLVLVM	0	0
MD	YTLSYYNIQPNATLVLEM	0	0
MD	MTLSDYEITKNDTLFLEL	0	0
MD	LRAADYEITDKATLVLTL	0	0
MD	YSASWYEVTDKATMVLDL	0	0
MD	MTLSDYEITKNDTLVLEL	0	0
MD	YTLSWYNITANATLFLVT	0	0
MD	KTLADYNIEPNATLLLGA	0	0
MD	YTLAWYNIEPNATLLLAA	0	0
MD	YTLKWYGVTENDTLILDL	0	0
MD	YTLADFEIEKNRVLFLEL	0	0
MD	MRLAEYDITKHATLFLVL	336	14
MD	LTLSDYEITKNRTLFLVA	104	2
MD	RTMKDYNITKNALLLLMM	0	0
MD	NRLADYNITQGAVLFLML	0	1
MD	NTLADYEITHEATLTLEL	0	0
MD	RRLAEYGITKDALLWLTL	0	0
MD	RTLADYDVTENAVLFLVV	0	0
MD	MKLSQYNITKHAVLFLVL	0	0
MD	YTNLDWNITANDMLILVL	0	0
MD	MRLEEYDIKKHATLFLVL	0	1
MD	NTLADYEITHEATLVLEL	0	0
MD	KTLADYNIEPNATLLLAA	0	2
MD	YTNLDWNITANAMLILVL	0	0
MD	RTMKDYNITKNAVLLLMM	0	0
MD	KRNADYDVQKDAVLWLEL	0	0
MD	NTLADYEITHEAVLTLEL	0	1
MD	RLNEDYEIRKEATLVLVL	0	1
MD	YTNLDWNVTANDTFILVL	0	0
MD	KTLAEYNISQNATLLLAA	0	0
MD	WTISYYEIFKDALLLLVL	0	0
MD	YLNAWYEITQEATLVLVL	0	0
MD	YTLSWYNIEPNATLLLAA	0	0
MD	FAAKVAGITKNATLFLDL	0	0
MD	FEARVAGITKNAVLFLEL	0	0
MD	YTMLDWNATANDTFILVL	0	0
MD	YTNLDWNITANATLILTL	0	0
MD	RTLADYNITRFATLFLTG	50	13
MD	RTLADYGITENAVLVLVL	0	0
MD	RSAADYDITEGATLILEM	0	0
MD	NRIADYEIFKNALLLLVL	0	0
MD	RSAADYDITEGALLILVM	0	0
MD	YTLKWYGVTENDTLILTL	0	0
MD	RRLAEYNITKNASLFLVL	0	0
MD	YRLADYNIPRDATMQLVL	0	0
MD	RRLAEYDIGPQAVLILEL	0	0
MD	AEARVYGITKNATLFLEL	1	0
MD	RTLSDYNITANAVLFLNL	0	0
MD	RKLAEWGVTENAVLVLEL	0	0
MD	LRLADWNITKNSTLFLAL	0	4
MD	KRNADYDVQKDATLWLEL	0	0
MD	YTLSYYNITKNDSLFLDL	0	0
MD	RELREWGVTENAVLVLEL	0	0
MD	KTLSDYDITKGSTLFLVL	0	3
MD	YTLAHYEITANAVLVLTL	0	0
MD	RKLAEWDVTENAVLVLEL	0	1
MD	YTLAEYNITKNASLFLVL	0	3
MD	YTLSYWEVTKEATLILVL	0	0
MD	NRLADYEITKGATLFLVL	0	0
MD	KRLADYNVQANSTLFLTI	1	1
MD	YTNAWYEIQPNATLHLVL	0	0
MD	YTLSWFEVTKESTLILVL	0	0
MD	MRLADWDVVKDATMFLVL	0	2
MD	RTLSDYNIGPNATLFLNL	0	0
MD	YTLAYYNITKNASLFLVL	0	0
MD	YTLSDFDVEKDSVMLLAL	0	0
MD	RRLAEYDIGPQATLILEL	0	0
MD	RRLAEYEITRNAVLILVL	0	0
MD	RKIAEWGITENAVLVLEL	0	0
MD	WELRWYEITRNAVLILVL	0	0
MD	YTLSYYNITKNATLFLDL	0	0
MD	NRLADYDITANSTLFLDI	0	0
MD	YTNAWYNIQPNATLHLVL	0	0
MD	RTMKDYNITKNAVLLLDM	0	0
MD	RRLADYDIQKNSTLFLVL	234	0
MD	KTLKQYNITHGATLWLDL	0	0
MD	LRLADMNITKDATLFLAA	0	0
MD	RTLADMDIFPNAVLFLVL	0	0
MD	RTMSEYEITRDDVLWLEL	0	1
MD	KRLADYEVQANSTLFLTI	0	3
MD	FAAKVAGITKNATLFLEL	0	0
MD	RTLSEYEVTRDDVLWLEL	0	0
MD	LTLSHYNITKNSTLVLEL	0	0
MD	RTLADYNVTRFATLFLTG	102	8
MD	FRASEAGITKNAVLFLDL	0	0
MD	KRLADYEVQANSTLFLSI	0	1
MD	WTLSYYGVQPNATMVLVL	0	0
MD	WELRWYGITRNAVLILVL	0	1
MD	RELREFDIQKDAVLWLDL	0	0
MD	YTLSYYNITKNDSLFLVL	0	0
MD	YTMKDYNITKNALLLLTM	0	0
MD	LSLADMDITANATLFLAA	0	0
MD	KTLADYDITAQTTLFLVA	0	5
MD	RELREFDIQANAVLWLVL	0	0
MD	LSLADMNITKDATLFLAA	0	11
MD	KTLADYDIEKNFTLFLVA	0	0
MD	AAAKVYGITKNAVLFLDL	0	0
MD	KTLADYDIEKDFTLFLVA	0	0
MD	AEARVYGITKNAVLFLDL	0	0
MD	RELREFDIQANAVLWLDL	0	0
MD	WSLSWYHITKGATLVLIL	0	2
MD	NRLEDYHIKKGATLVLIL	0	0
MD	LRLADMNITANATLFLAA	0	6
MD	WKLLYYDIQANAVLWLVL	0	1
MD	YRLAEYNVQPNATMILVY	0	0
MD	KTLADYDIEAQFTLFLVA	0	0
MD	YTLKWYGVTRNDTLILDL	0	0
MD	NRLADYHITKGATLVLIL	0	0
MD	YKLAQYNVQPNATMILVY	0	1
MD	YRLADYNVQPNATMILVL	0	0
MD	NRLADYDITKGATLVLNL	0	0
MD	KTLADYDIEAKFTLFLVA	0	1
MD	RELREFDIQKDAVLWLEL	0	0
MD	YTNADFGITKGAVLVLAM	0	0
MD	YRLADYNVQPNATMILVY	0	0
MD	RELREFDIQKDAVLWLVL	0	0
MD	MTLSDYDITKNDTLFLEL	0	1
MD	KTLADYDITAKTTLFLVA	0	6
MD	NRLADYEITKGATLFLEL	0	1
MD	YPLKWYNIGPEATLWLTL	0	0
MD	YTLADFEIERDRVLFLEL	0	0
MD	RRHADFDITENATLVLVL	0	1
MD	NRLEDYHIKKGATLVLNL	0	0
MD	RTNADYEIQKNAVMILVL	0	1
MD	YTLADYNITQNATLILSA	0	5
MD	NSLADYEITHEATLTLEL	0	0
MD	HRLAEFDITQGATLFLEL	0	0
MD	RKLLEFDIQENAVLWLEL	0	0
MD	RRLADYDITAWDVIFLVV	0	0
MD	MTLADWNVTEGNVMILEL	0	0
MD	QTLSHYGITKGNTLILVI	0	0
MD	KRLADFNITRDATLFLSM	0	1
MD	NRLADYDITKNSTLFLDI	0	0
MD	RRLEDYDVREGATMFLNL	3	6
MD	NRLADYDITPKATLFLVL	0	4
MD	RELREFDIFANAVLWLDL	0	0
MD	MRLELFNITQGATLFLQL	0	0
MD	WELRYYDIQKDAVLWLDL	0	0
MD	RRHADFDIFENATLVLVL	0	0
MD	LTLSHYNITKNSTLVLTL	0	0
MD	RRHADFEIFENATLVLVL	0	0
MD	RTLADMDVFPNATMFLVL	118	4
MD	RTLADYNILPEATLILAL	0	1
MD	RRLADYNITKNATLFLEL	0	1
MD	RRLAEYNITKNATLFLEL	0	0
MD	RTLSDYNIGPNAVLFLNL	0	0
MD	LSLADMDITKDATLFLAA	0	4
MD	HRLAEFDITQGATLFLQL	0	1
MD	LSLADYEITRHSVHMLVV	0	0
MD	RSLADYEVGPNRTLILVL	0	0
MD	MTLADWNVTEGNTMILEL	0	0
MD	YTLAWYNVQPNATMILVY	0	1
MD	RRLADYDIQENSTLFLVL	11	0
MD	RSLADYEVTSNRTLILVL	0	0
MD	YRLAEYNVTRDSTMILVL	0	0
MD	HRLAEFNITQGATLFLEL	0	0
MD	RRLAEFDITQGATLFLEL	0	0
MD	NTGSHYNITEGATLMLTV	0	0
MD	YRLEDFDIQKGATLWLDL	0	0
MD	RRLADFEVSENSVMILEL	0	0
MD	YRLEQYNVTRDSTMILVL	0	0
MD	RSLEDYEVKANRTLILVL	0	0
MD	RRLADFEILPNSVMILEL	0	0
MD	NRLADYNIGPNSTLFLDI	0	0
MD	YTLADFEIQKNRVLFLEL	0	0
MD	RRHADFEIFKDATLVLVL	0	0
MD	RRLAEYNVTRDSTMILVL	0	0
MD	RSLEDYEVKRNRTLILVL	0	0
MD	MRLELFDITQGATLFLQL	0	1
MD	WKLSWYEITRNAVLILVL	0	1
MD	RTLSDYNITAKAVLFLNL	0	0
MD	GTLADFEIEANRVLFLEL	0	1
MD	YRLEDFDIQKGATLWLVL	0	0
MD	KRLAEYNVTRDSTMILVL	0	0
MD	RRLAEYEVTRDSTMILVL	0	0
MD	LTLADYDITKDATLFLAA	0	16
MD	MTLSDYNITKNDTLVLEL	0	0
MD	YTLSDFDVQKDSVMLLAL	0	0
MD	GTLADFEIEKNRTLFLEL	0	2
MD	KTLADFNVTKNATLFLVL	5	6
MD	KRLADYEVQANSTLFLEI	0	1
MD	LTLSDYDITRDQVMVTTA	0	0
MD	YRLAEYEVTRDSTMILVL	0	1
MD	LTLSDWNIGPNSTLMLSG	0	0
MD	LTLSDYDIERDQVMVTTA	0	0
MD	GTLADFEIEKNRVLFLEL	0	0
MD	YTLSDFDIQKGATLWLVL	0	0
MD	MTHADWEIFKNAVLFLTL	0	0
MD	RSAADYDITEGALLILEM	0	0
MD	RTNADYEIQKNAVMILTL	0	0
MD	LTLSDYDVERDQVMVTTA	0	0
MD	LTLSDYNITRDQVMVTTA	0	0
MD	RTLSDYGVTKNATMVLTL	0	0
MD	LSLADMNITANATLFLAA	0	1
MD	HRLAEFNITQGATLFLQL	0	0
MD	LTLSDYDVTRDQVMVTTA	0	0
MD	LRLADMDITANATLFLAA	0	5
MD	YRLADYNITQNAVLFLVI	0	0
MD	RELREFDIFANAVLWLEL	0	0
MD	LTLADYDIQKNAVLFLVL	0	0
MD	RRLADFEILPNSTMILEL	0	0
MD	RRHADFNITENATLHLVL	0	0
MD	YTLADFEIEKNRVLRLEL	0	0
MD	RRLADFEISENSTMILEL	0	0
MD	YTLSDFDIQKGATLWLDL	0	1
MD	RTLADYNITRHALLVLAL	0	0
MD	YTLAEYNITKNASLFLDL	0	0
MD	HRLAEFDITAHATLFLQL	13	2
MD	SRLAEQNITRNATLLLVL	0	0
MD	RRLADFEISENSVMILEL	0	0
MD	RRHADFNIFENATLVLVL	0	0
MD	RTMKDYNITKNATLLLTM	0	0
MD	LRLELYDIGPQATLILEL	0	0
MD	YRLADYNITENAVLFLVI	0	0
MD	RRHADFEIFENAVLVLVL	0	0
MD	RRHADFEITENATLVLVL	0	0
MD	RTAADYDITEGALLILEM	0	0
MD	NELRHYNITENSTLVLVA	0	1
MD	RRHADFDIGPRATLVLVL	0	0
MD	RRHADFEIFENATLHLVL	0	0
MD	YTLSYYNVTANDTMWLVV	0	0
MD	LRLADYNIPPGSTMFLVM	0	0
MD	YLNEWYEIRKEATLVLVL	0	0
MD	YTLADNDVTEGATFALGT	0	0
MD	KRLADFDIQPKDTLFLVL	0	1
MD	WELRYYDIQKDAVLWLVL	0	1
MD	NRLADYDIGPNSTLFLDI	0	0
MD	TRLADQNITSNATLFLVL	0	7
MD	LTLSDWNIGPNSTLALAG	0	0
MD	KRLADHNITSNATLFLDL	0	0
MD	YTLSYYNITKNASLFLDL	0	1
MD	YRLEDFDVQKGATLWLVL	0	0
MD	MRLADYNITRDATLFLSM	0	3
MD	LRLADWDITKGSTLFLVL	0	1
MD	RRLADYDITAEDVIFLVV	0	0
MD	YTLSYYNITKNASLFLVL	0	0
MD	WTLSYYNVQRDRTLRLNL	0	0
MD	YRLADYNIGPNAVLFLVI	0	0
MD	RRHADFNIFARATLVLVL	0	2
MD	RTAADYDITEGATLILEM	0	1
MD	RRLADYDVTAEDVIFLVV	0	0
MD	RRLADYNVFKKATLFLAI	0	0
MD	RRLADYNITAEDVIFLVV	0	0
MD	RSLADYEVRENRTLILVL	0	0
MD	LTLAEYEVTEHATLFLVL	0	9
MD	LTLAEYEITEHATLFLVL	7	1
MD	MTLSDYNITKNDTLFLEL	0	0
MD	YTLSDFNITENAVLFLVL	0	0
MD	YRLADYNIGPYAVLFLVI	0	1
MD	RRHADFEIFQDATLVLVL	0	1
MD	YTLSYYGVTKGATMILTI	0	0
MD	KTLSDYGVTKGATMILTI	0	0
MD	RTLSDYEITANAVLFLNL	0	0
MD	YRLADYNITQDAVLFLVI	0	0
MD	YTLADNEVTEGATFALST	0	0
MD	YRLADYNITREATLFLVL	0	2
MD	NRLADYDIQPKDTLFLVL	0	0
MD	KTLSDYGVTKGATMLLTI	0	0
MD	KTLSDYEVQPNAVLMLVL	0	0
MD	YTLSDFNITREAVLFLVL	0	0
MD	RKLAEFEIGPNAVLILEL	0	0
MD	YTLSDFNITREATLFLVL	0	1
MD	YTLAYYNITKNASLFLDL	0	0
MD	YTLADYDITKGALLILEL	0	0
MD	NRLADYNVVPNATMFLEL	0	2
MD	LRLADWDITKGSMLFLVL	0	0
MD	LRLADWDITKGSTLMLVL	0	0
MD	YTLSWYEITKNDVLMLTL	0	0
MD	LTLSDYNITRDMVMVTTA	0	0
MD	RRLAEFNVQEGATLWLEL	0	0
MD	YTLEWYEIKKDDVLMLTL	0	0
MD	YTLEWYEIKKNDVLMLTL	0	0
MD	YTLSWWNVQKNATMFLEL	0	0
MD	RTGADYELQKNAVLILVL	0	0
MD	RRLADFEIGPNAVLILVL	0	0
MD	RTLAEYEVTEHATLFLVL	0	13
MD	RRLADYDVPPKSVLVLVL	0	0
MD	YTLADYDITKNALLILEL	0	0
MD	RTLSDYGVTKNATMILTL	0	0
MD	NRLAEYGITRGAVLQLEL	0	0
MD	YTLADNDVTEGATFALST	0	0
MD	RRLADFEIGPNAVLILEL	0	0
MD	RRLADFEIGPNATLILEL	0	1
MD	YTLSWYEITKDDVLMLTL	0	1
MD	RRLAEFEIGPNAVLILEL	0	0
MD	RRLAEFEIGPNATLILEL	0	0
MD	NRLEDYNVTENATMYLVL	0	0
MD	YTLADMEMTEGATIALGT	0	0
MD	YTLADNEVTEGATFALGT	0	0
MD	YRLADYNITKGATLILQF	0	0
MD	YRLAEWEIYKNATLWLTL	0	8
MD	YTLADMDMTEGATIALST	0	0
MD	YLNEWYEIRREATLVLVL	0	0
MD	YTLSYYNVQPNATLVLEM	0	0
MD	LRLADFNITANATLLLSG	0	1
MD	LRLADFNITANANLLLSG	0	0
MD	YRLAEFNVQEGATLWLEL	0	0
MD	NRLADYNVVPNATMFLTL	0	7
MD	NRLADYNVFPNGTMFLTL	0	2
MD	KRLADFDIQPKDTLMLVL	0	1
MD	KTASVYGITENDTLYLDL	0	0
MD	KTASVYGITENDTLYLNL	0	0
MD	LTLADYNIPPNATLFLDY	0	0
MD	RKLAEFEIGPNATLILEL	0	0
MD	RTLSDYEITAKAVLFLNL	0	0
MD	RLNADYEITKEATLVLVL	0	0
MD	NTLAKYDITKDATLFLVL	6	2
MD	YRLADYNITREDTLFLVL	0	0
MD	NRLADYNVFPNGTMFLEL	0	1
MD	NTLSAYNVFPNGTMFLEL	0	1
MD	LTLSHYDVTANSTMWLVL	0	0
MD	RLNADYEITREATLVLVL	0	0
MD	YTLSHADVEAGATLFLSG	0	1
MD	YLNAWYEITKDATLVLVL	0	0
MD	YTLSWWNIQKNATLFLEL	0	1
MD	RRLAEFEIGPNAVLILVL	0	0
MD	LRAADYNITKHDTLLLTG	0	1
MD	RLNEDYEIRQEATLVLVL	0	0
MD	LRLADWNITKGSTLFLVL	0	2
MD	RKLAEFEIGPNATLILVL	0	0
MD	RLLEDYEITRDSTTILVL	0	0
MD	LRLADWDITKGSMLMLVL	0	0
MD	RLLEDYGITRDSTTILVL	0	1
MD	RRLADYEVPPKSVLVLVL	0	0
MD	YLNEWYEIRQEATLVLVL	0	0
MD	YTLSHADVEAGAVLFLSG	0	1
MD	LRAADYNITRHDTLILTG	0	1
MD	KTLADYDITKNAVMFLEL	0	0
MD	LRAADYNITKHDTLILTG	0	0
MD	KTLADYDITKNATMFLEL	0	6
MD	VRLLDYNIWSNADLLLVI	0	0
MD	LRAADYDITKHDTLILTG	0	0
MD	RTLADYEITRDSTTILVL	0	0
MD	NTLSAYNVFPNGTMFLTL	39	17
MD	LRAADYNITKHDTLLLSG	0	0
MD	YTLRDYEIGPGATLFLVG	0	11
MD	HTLAEYNITKNDTLVLAL	0	0
MD	KTLAKYNITKNDVLQLDL	0	0
MD	LTLSDWNIGPNSTLMLAG	0	0
MD	YTLRDYDIGPGATLFLVG	0	2
MD	LTASDYNITKHDTLILTG	0	0
MD	KTLSDYNVTKGATMILTI	0	0
MD	HTLAEYNITKNDTLQLDL	0	0
MD	YTLRDYDITAGNTLFLVG	0	15
MD	KTLAKYNITKNDVLVLTL	0	0
MD	RRNAEFNIQEGATLWLEL	0	0
MD	RRLADFEIGPNATLILVL	0	0
MD	HTLAEYNITKNDTLVLTL	0	0
MD	YQLRHYEIYKEATLFLTL	2	3
MD	HTLAEYNITKNDVLVLTL	0	0
MD	YTLSWYEITKNAVLMLTL	0	0
MD	KTLAKYNITKNDVLVLAL	0	0
MD	NRLEDYKVFPNGTMFLEL	0	0
MD	YTLRDYEITAGNTLFLVG	0	2
MD	NRLEDYKVFPNGTMFLTL	0	0
MD	YQLRHYEIYKEATLFLAL	0	0
MD	RTLSDYNITRHALLVLAL	0	0
MD	RTLADYNITKNDVLVLAL	0	0
MD	RTLADYGITRDSTTILVL	0	0
MD	YTLSYYEIQPNATLVLEM	0	0
MD	LTLSDWNIGPNSTLALSG	0	0
MD	YTLSWYEITKNDTLMLTL	0	0
MD	LRLADYNIPPGSVMFLVM	0	0
MD	RLLEDYEVTRDSTMILVL	0	0
MD	HTLAHYNVQRDRTLRLNL	0	0
MD	TRLADQNITSNATLFLDL	0	1
MD	RRHADFEITENAVLVLVL	0	0
MD	LTLSDWNITANATLMLSG	0	0
MD	YTLRDYDIQAGATLFLVG	0	1
MD	LTLSHYDVTQDSTMWLVL	0	1
MD	LTLSDYEVTANAVMLLVL	0	1
MD	LRLADFNITANATLLLVG	0	0
MD	LRLADFNITAEATLLLSG	0	0
MD	WTLSYYNVQRDDTLRLNL	0	0
MD	KTLADYNIYKNSVMFLEL	0	0
MD	KTLADYDITREAVMFLEL	0	0
MD	RTLADYNITKNDTLVLTL	0	0
MD	YRLAEYNVTRDATMILVL	0	0
MD	KTLADYEITKQAVLILSL	0	0
MD	LTLADYDVTSEAVLFLTV	0	0
MD	LRLADAEITKNSTLFLVL	98	2
MD	NRAEDYNITENATLYLVL	0	0
MD	RSLEDYEVKRDRTLILVL	0	0
MD	YRLAEWEIYKNALLWLTL	0	0
MD	RTLADYDIWKNHTLILTA	0	8
MD	HTLAEYNITKNDVLVLAL	0	0
MD	LTLAHFNITSGSVLFLVM	0	0
MD	HTLAEYNVTKNDTLQLDL	0	0
MD	LTLADYNIPPGSTMFLVM	0	0
MD	WTLAYYNVQRDRTLRLNL	0	0
MD	LTLAHFNITSGSTLFLVM	0	0
MD	RRLEEFKVQEGATLWLEL	0	0
MD	YTLAHYDIQPNATLLLVI	0	0
MD	LRLADANITKNSTLFLVL	0	0
MD	KTLSDYDITKNDTQNLVL	0	0
MD	YRLAEYNITKNSTLILVL	0	0
MD	NTAADYDITKEATLVLVL	0	1
MD	NTAADYDITKEAVLVLVL	0	1
MD	KTLADYDITREATMFLEL	0	0
MD	YTLADYEISANATLVLVL	0	0
MD	NTLSDYNITAKDVLLLEL	0	1
MD	RRLADYDIPPKSVLVLVL	0	0
MD	KRLADYEIGPEATLILEL	0	0
MD	LTMADFDITSEAVLFLTV	0	0
MD	NRLADYNVYPNKTMFLEL	0	0
MD	HRAEDAEIQPNTTLFLTL	0	1
MD	KTLADYEITKQAVLILVL	0	0
MD	NRLADYNVTKGAVLVLVL	0	0
MD	YTLSDYDIQPNDTLVLVL	0	0
MD	LTLADYNVTKNATLILVL	0	0
MD	YTNSDNNITAKSTLQLVL	0	0
MD	LTLSDYNVTANAVMLLVL	0	0
MD	KTLADYEIGPNAVLILSL	0	0
MD	RRLADYGITRDSTLVLEL	0	1
MD	LTLSDYEITRDATMLLVL	0	0
MD	LTLSDYEVTRDAVMLLVL	0	0
MD	LTLSDYNVTRDAVMLLVL	0	0
MD	LTLSDYNVTRDATMLLVL	0	0
MD	LTLSDYNITANATLFLVL	7	4
MD	YTNSHYNIQREATLVLVL	0	0
MD	YTLSHYNVQREATLVLVL	0	0
MD	RTLADYNITKNDTLQLDL	0	0
MD	RLLEDYEIQRDFTTILVL	0	0
MD	LTLSDYEVTANATMLLVL	0	0
MD	LTLSDYEVTRDATMLLVL	0	0
MD	KTLADFDATKGSTMVLVL	0	0
MD	LTLSDYNITRDAVMLLVL	0	0
MD	RRLADYNIYEQATTILTL	0	0
MD	RRLADYDVPPKSTLVLVL	0	0
MD	RRLADYEIYKNATTILTL	0	3
MD	YSLAWFNVQEGATLWLEL	0	0
MD	YRLADYEISANSTLVLVL	0	1
MD	MRLAEFGITEGATLFLVL	0	0
MD	LTLAHFEITSGSVLFLVM	0	0
MD	MRLAEFGITENATLFLDL	0	0
MD	SRLAEQGITEGATLFLVL	0	0
MD	YRLAEWEIYKNATLWLEL	0	0
MD	YTLADFDVTPNAVIILAL	0	0
MD	RRLLDYNITAWDTLLLSA	0	0
MD	MRLAEFGITENATLFLVL	1	1
MD	YTLADFDVTPNATIILAL	0	0
MD	SRLAEQEITENATLFLVL	0	4
MD	SRLAEQGITENATLFLVL	0	1
MD	SRLAEQGITENATLFLDL	0	0
MD	KTLADYEITKQAVLWLSL	0	0
MD	RRLLDYNIEAWATLLLSA	0	1
MD	RRLADFDIGPEATLLLSL	0	0
MD	RRLADFDITREATLLLSL	0	0
MD	RTNADYEIGPGATLVLVG	0	0
MD	RRLADFDITREATLLLAL	0	0
MD	LTLAHFEITSGSTLFLVM	0	2
MD	YPLKWYNIGPEATLWLSL	0	0
MD	LTLSDYEITANAVMLLVL	0	1
MD	LRLAEYEITEHATLFLVL	17	5
MD	KRLADYNVTSNSTFYLTA	0	5
MD	RRLLDYNIEAWAVLLLSA	0	0
MD	LTLAHYEITKNAVIILSL	0	1
MD	LTLAHYNVTKNATIILSL	0	0
MD	GRLADFDIGPEATLLLSL	0	0
MD	LTLSDYEITRDAVMLLVL	0	0
MD	LRNADYEIQKKRTLFLVL	0	1
MD	NTLSDYNITRNDVLLLEL	0	0
MD	LTNADYEIQKKRTLFLVL	0	0
MD	RRLADYEIYEQATTILTL	0	0
MD	LRNADYEITKKATLFLVL	0	0
MD	RRLADFDIGPNATLLLSL	0	0
MD	LSLADYEITRHAVLMLVV	0	0
MD	LTLAHYNITKNAVIILSL	0	0
MD	YRLADYEISANATLVLVL	0	1
MD	YTLADFDVQPNAVIILAL	0	0
MD	KRLADYEITAEATLILEL	0	0
MD	YTLAEYGITANATLLLSA	0	0
MD	YTLADYEISANSTLVLVL	0	0
MD	YTLADFDVTPEAVIILAL	0	0
MD	RRLLDYNITAWATLLLSA	0	0
MD	LTLAHFNITSGSTLILVM	0	1
MD	WTLSYYNVQKEATMQLVL	0	0
MD	YTLADFDVTPNAVMILAL	0	0
MD	RRLLDYNITAWAVLLLSA	0	0
MD	RRLADYNIFEQATTILTL	0	0
MD	YRLADFDVGPNAVIILAL	0	1
MD	RRLADYDIPPKSTLVLVL	0	0
MD	RRLADYEIYKQATTILTL	0	0
MD	LTLAHYNVTKNAVIILSL	0	0
MD	LTLAHYEVTKNAVIILSL	0	0
MD	HRAEDAEIQKDTTLFLTL	0	0
MD	RTNADYEITRFATLVLVG	0	0
MD	YRLAEWNITANAVLVLVI	0	1
MD	NTLSDYNITRNAVLLLEL	0	0
MD	YRLADYDIQPNDTLVLVL	0	0
MD	RTLSDYEIYEQATTILTL	0	0
MD	YTNAHYEIGPGATLVLVG	0	0
MD	YSLEDYGVRRDRVMLLTL	0	0
MD	RRLADYNIYKNATTILTL	0	1
MD	RRLLDYDIQAWATLLLSA	0	0
MD	YTLSDYDITENAVLILVL	0	0
MD	MRLADYEITRDRTTFLEL	0	1
MD	KRNAEFDIERDSTLILEL	0	0
MD	WTLSYYNVQPKATMQLVL	0	0
MD	KRNAEFDIQRDSTLILEL	0	0
MD	KSLSEYNIFPNATLLLVL	0	0
MD	MRLAEFEITEGATLFLVL	0	1
MD	LTLADFNIQPNATLVLEL	0	1
MD	RSLADYDITAKATLFLEL	0	4
MD	YTMSHADIEAGATLFLSG	2	2
MD	RRLLDYNITAWDVLLLSA	0	0
MD	NRLAEYEITENATLFLVL	0	1
MD	YRLADYDVTRDRVMLLTL	0	0
MD	YTLSDYEIHPNDTLVLVL	0	0
MD	YSLEDYGVRRDRVMLLQL	0	0
MD	RNNRDHGITKNAVLFLIL	0	1
MD	YTLAYWDITKNAVLFLDL	0	0
MD	LTLADFEIQPNATLVLEL	0	0
MD	YSLSDYGVTRDRVMLLTL	0	0
MD	YRLADFEIQPKQTLLLVI	0	0
MD	YTLAWWDVTKDATLLLEA	0	0
MD	LTLADFNIQPGATLVLEL	0	0
MD	KRNAEFDIQPNSTLILEL	0	0
MD	YRIADFEGQPKQTFLLVI	0	0
MD	YSLEDYGVRRDRVMLLEL	0	0
MD	KRNAEFNIQRDSTLILEL	0	0
MD	YTLAWWDVTKDATLLLVA	0	0
MD	YTLAYWDITKNAVLVLNL	0	0
MD	RRLLDYGIEAWATLLLSA	0	0
MD	NTLADYDITENATLILSG	0	0
MD	RRLEDYGIFKNAVLFLEA	0	0
MD	KTLLDYNVGPGATFNLEG	0	0
MD	LTLADFNIQPNATLVLDL	0	0
MD	RTLSDYDISEGATLVLTA	0	1
MD	KRNAEFEIQRDSTLILEL	0	0
MD	NRLAEYGITENATLFLVL	0	0
MD	RTNAAFNITKNAVLFLTL	0	0
MD	YTLAWWDVTKDATLLLVH	0	0
MD	YRLADYDITREATLFLVL	25	2
MD	YTLAYWNITRNATLFLDI	0	1
MD	YTLAWFNIQPNATLVLEL	0	0
MD	HRAEDAEIQPNTTLWLTL	0	3
MD	YTLSHSDTEAGAVLFLSG	0	0
MD	RRLLDYDIEAWATLLLSA	0	0
MD	RTNADYEITKEAVLFLEL	0	1
MD	MRLADYEITANRTTFLEL	0	0
MD	YRLEDYGVRRDRVMLLTL	0	0
MD	YTLAWFNIQPGATLVLEL	0	0
MD	HRAEDAEIQKDTTLWLTL	0	0
MD	YSLEDYQVRRDRVMLLQL	0	0
MD	YSLEDYQVRRDRVMLLTL	0	0
MD	MRLADWEIYAGFTLILVG	0	0
MD	MRLADWEIREGFTLILVG	0	0
MD	RTLQDYNVQRGATMVLEL	0	0
MD	RRLEDYGIFKNATLFLEA	0	0
MD	RRLEDYEIFKNAVLFLEA	0	0
MD	RTLADFDITKNATLVLVL	0	0
MD	RSLADYDITREATLFLEL	0	0
MD	KTLADQDVQPEDTMFLVG	0	1
MD	KRNAEFDIQRDSTLILEG	0	0
MD	RNLRDHGVTKNAVLFLIL	0	0
MD	RTNAAFEITKNAVLFLTL	0	0
MD	MELRQYEITRDRTTFLEL	0	0
MD	RTLSDYNITQGAVLHLSA	0	0
MD	RTAADYGIGPEHVLMLVM	0	0
MD	RRLADYEVTKNAVMILQL	0	0
MD	RRNADFNITKNATLFLTL	0	4
MD	RTLADYEVTKNAVMILQL	0	0
MD	RTLADFDITKDAMLVLEL	0	0
MD	RTAADYEIGPEHVLMLVM	0	0
MD	LTLAAYNVGPGATFNLEG	0	0
MD	NTLSDYNITAKAVLLLEL	0	0
MD	KTLAHYNVGPGATFNLEG	0	0
MD	MTLADYEITKEAVLILAL	0	0
MD	RRLAEWGITKHATLILVL	0	0
MD	RTAEDYEIKPEATLMLVM	0	0
MD	LPLKAYEVTKEATLWLDG	0	0
MD	RTLADFDITKDATLVLEL	0	0
MD	RTLADFNITKDATLVLVL	0	1
MD	RRNADFEITKNATLFLTL	0	0
MD	RTLADFDITKDATLVLVL	0	1
MD	WTLSYYNVTKGAVLVLVL	0	0
MD	YTLAYWNITRNAVLFLDI	0	0
MD	RTLEDYKVQRGATMVLEL	0	0
MD	NRAADYNITKGAVLVLVL	0	1
MD	MRLQDFEVYRDHTMYLVL	0	0
MD	NTLSDYNITRNDTLLLEL	0	0
MD	WTLSYYNTQPKATMQLVL	0	0
MD	NTLADYDVTKEATLILTG	0	0
MD	RRNADFNITKNAVLFLTL	0	0
MD	RTNADYEITKEAVLFLEM	0	0
MD	RTLADYDVTKNATQILTL	0	0
MD	RTAAEYGIPPEAVLFLAL	0	0
MD	RTNAAFNITKNATLFLTL	0	9
MD	MTLAHWEVERDQVMFLAA	0	0
MD	RRLADYHISANSTLLLEL	0	1
MD	KTLADQDVQPEDVMFLVG	0	0
MD	YTLAYWDITKNAVLVLDL	0	0
MD	RRLADFDIGPEATLLLAL	0	0
MD	YTLSWYDITANATIILVT	0	0
MD	LTLADYDIQENATLILVL	0	0
MD	RTLSDYNITQHAVLHLSA	0	0
MD	NTLSGYEVTKNAVLMLVL	0	0
MD	YTLAEYGIGPNATLLLSA	0	0
MD	NTLSGYEVTKNAVLSLVL	0	0
MD	KTLADQNVQPEDTMFLVG	0	0
MD	RRLADYEIFEGATMVLVA	0	1
MD	RRLADYDISANSTLLLEL	0	0
MD	YTLSWYEITKGSDLILTL	0	0
MD	RRLAEYDITKDAMLMLDL	0	0
MD	YTLSWYEITKGSDLILVL	0	0
MD	YTLSWYEITAESDLILVL	0	0
MD	MTLAHWEVERDQTMFLAA	0	1
MD	RRLAEYEVTKEAMLWLTA	0	0
MD	RTAADYEIGPEHTLMLVM	0	0
MD	RRLAEYDITKDALLMLDL	0	0
MD	RTLADFDITKNATLVLEL	0	0
MD	RRNAEYNITKEATLMLEL	0	0
MD	MTLAHWNVERDQVMFLAA	0	0
MD	RTNAAFEITKNATLFLTL	0	1
MD	RRLADYDIQPGSTLLLDL	0	0
MD	RTLADFNITKDATLVLEL	0	0
MD	MTLAHWDVERDQVMFLAA	0	0
MD	RSLSEYEVTKEAMLWLDA	0	1
MD	RRNAEYNITKEAVLMLEL	0	0
MD	YTMSYYNIGPHATLFLAL	0	4
MD	RTAEDYEIKPEAVLMLVM	0	0
MD	RRNADFEITKNAVLFLTL	0	0
MD	RRLADYEITEGATMVLVA	0	0
MD	RTLADFNITKNDTLVLVL	0	0
MD	KTLADQNVTEENTMFLVG	0	0
MD	KRLADYEAQANSTFFLTI	26	0
MD	KTLADYNVGPGATFNLEG	0	0
MD	RRLADYDIQRGATLLLDL	0	0
MD	KTLADQDIQPEDTLFLVG	0	0
MD	RRLADYDIQRGSTLLLDL	0	0
MD	LPLKAYEVTKEAMLWLDA	0	0
MD	YRLKEYNITENATLVLSM	0	0
MD	LRLADYDIQRDATLFLVL	11	3
MD	RSLSEYEVTKEATLWLDA	0	0
MD	RSLSDYDITANATIILVT	0	0
MD	LRLADYDIQRDATLFLDL	0	0
MD	KRNAEFDIQRDSVLILEL	0	0
MD	RRLAEYEVTKEAMLWLDA	0	0
MD	NTLADYDVGPEATLILTG	0	0
MD	NRLQDYEVYRDHTMYLVL	0	0
MD	RRLAEYEVTKEAMLWLDG	0	0
MD	SRLAEYNITENAVLLLEL	0	0
MD	RTLKDYDVEPNDTLILVA	0	0
MD	MRLADFNVTRDATMYLVL	0	0
MD	RTLKDYEITSEAVLFLVT	0	0
MD	LPLKAYEVTKEATLWLDA	0	0
MD	RTLADYDITANATIILVT	0	1
MD	RRLAEYEVTKEATLWLDA	0	0
MD	LRLADYNITRDATLFLDL	0	0
MD	WTLAYWEVTKNSVMILVL	0	0
MD	KTANDYNITEGSTLFLTG	0	4
MD	KTLADYNVTKNATMFLTL	0	5
MD	MRLADWEVTKNSVMILVL	0	0
MD	WTLSWYGIYKNATLLLVM	0	0
MD	NRLADYDVTKEATLILTG	0	8
MD	SRLAEYNITENAVLLLVL	0	0
MD	KTLADFGITANAVLWLVM	0	0
MD	NRLQDYEVYRDATMYLVL	0	1
MD	KTLADQDVTKENTMFLVG	0	2
MD	YRLKEYNITENATLVLEM	0	1
MD	MRLQDFNVYRDAVMYLVL	0	1
MD	RRLAEYEITEGATLILVI	0	0
MD	KRNAEFNIEPNSTLILEL	0	0
MD	RRLAEYEITEGATLILVV	0	1
MD	LRLADYEITRGAVLFLET	0	0
MD	MRLQDFEVYRDATMYLVL	0	1
MD	RTLEDYDIKKGTVLWLVL	0	0
MD	RTLSDYNITREAVLFLEL	0	0
MD	RRNAEYNITKDATLMLML	0	0
MD	KRNAEFNIQRDAVLVLEL	0	0
MD	LELRHYDVTSEAVLLLVL	0	0
MD	YRLKEYNITENATLVLVM	0	0
MD	MRMEDYEIKKGATLFLVL	0	0
MD	KRNAEFNIQPNSTLILEL	0	0
MD	YTLKEYNITENATLVLSM	0	0
MD	RRLSDYNITAGATLILEA	0	0
MD	NTLADYEIQPNSTTFLVL	0	0
MD	MRMEDYNIKKGATLFLVL	0	0
MD	RTLSDYNITRDAVLFLEL	0	0
MD	SRLAEYNITENAVLRLVL	0	0
MD	RRLAEYDITKNDELMLAI	0	0
MD	MRMADYEITKGATLFLVL	0	0
MD	KTLSDYNISANAVLVLTL	0	0
MD	KTLAHYNVTKNSLMILVL	0	0
MD	RRLAEYEITRGAVLFLET	0	0
MD	YTMEYYKIGPHATLFLAL	0	0
MD	KRLADYNITKGATLILVF	0	0
MD	YTLADYDVTKNDVFWLVL	0	0
MD	KTLAHYNVGPNTLMILVL	0	1
MD	WTLSWYGIYKNATLFLVM	59	3
MD	RVLRDWNVTAYATLVLVG	0	0
MD	RTLKDYDVEPNATLILVA	0	0
MD	LRMEDFEIKKGATLVLVL	0	0
MD	RTLKDYDVEPNDTMILVA	0	0
MD	YTLADYDITKNDVLWLVL	0	0
MD	YTLADYDVTANDVFWLVL	0	0
MD	KTLADYNVTKNATMILTL	0	0
MD	QPLKNYEVTKEATLWLDG	0	0
MD	RRLAEYDITENDELMLAI	0	0
MD	RTNKDYDLQPNDTLILVG	0	0
MD	LPLKAYEVTKEAMLWLDG	0	0
MD	RTLKDYDVQPNDTMILVA	0	0
MD	RSASEYEITKNSVLFLEL	0	1
MD	LELRHYDVTSEAVLLLEL	0	0
MD	RRAAEYEITKNSVLFLEL	0	0
MD	RTNKDYDLEPNDTLILVG	0	0
MD	WTASYYNITKGAVLVLVL	0	0
MD	RTNKDYDLEPNATLILVG	0	0
MD	RRLAEFEITKGAVLFLEL	0	0
MD	RTLSDYGVTRGATIILVI	0	1
MD	RRLAEYEVTKEATLWLDG	0	0
MD	NTLSGYEITKNAVLMLVL	0	0
MD	RSASEYNITKNSVLFLEL	0	0
MD	YTLSDWDITKGAVLFLVH	0	1
MD	LNLSDYDIQENATLILVL	0	0
MD	RTNKDYDLEPNDTLILVA	0	0
MD	WTLAYYDITANATLILTA	1	1
MD	YTLSHWDITKNAVLFLVH	0	0
MD	WTLSYYDITANATLILTA	0	0
MD	RTLADYEIGPNAVLLLTL	0	0
MD	LTLADYDVTSEAVLLLVL	0	0
MD	YTLSHWDITKGAVLFLVH	0	0
MD	YTLSHWDITKNATLFLVH	10	6
MD	LRLADYNITKGATLILVF	0	0
MD	MTLSDYNITSEATLILVA	0	0
MD	YTLKEYNITENATLVLVM	0	0
MD	YELWWWNVTANATQFLVM	0	0
MD	KTLAHYEVGPNTLMILVL	0	0
MD	RTASEYEITKNSVLFLEL	0	0
MD	NTLAGYEVTKNAVLMLVL	0	0
MD	RTLKDYDVEPNDTLILVG	0	0
MD	RTLSDYGITRGATIILVI	0	0
MD	RTLSDWEITRDATIFLTV	0	5
MD	RTLSDYNITREATLFLEL	0	0
MD	NRLQDYEIYRDHTLYLVL	0	0
MD	MTLSDYEITSEATLILVA	0	0
MD	RTLSDYNITRDATLFLEL	0	0
MD	RTNKDYDLEPNATLVLVA	0	0
MD	GTLKEYEVYKNATMYLTL	0	0
MD	NTLSGYEITKNAVLSLVL	0	0
MD	RTLSDWEITKNAVIFLTV	0	0
MD	RTLSDYDITKGAVLFLEL	0	0
MD	RTLSDWNITKGATIFLTV	0	0
MD	YTLADFEIQANALLLLVG	0	0
MD	RTLSDYDVEPNDTLILVA	0	0
MD	RTLSDYEITQEDVLVLTL	0	0
MD	RTLEDYEIKENAVLLLTL	0	0
MD	RTNKDYDLEPNATLILVA	0	0
MD	RTLKDYDVQPNDTMILVG	0	2
MD	RRLAEFEITKGAVLFLDL	0	0
MD	RTLADYGIQPQATLILEL	0	0
MD	YTLADYDITKDDVLWLVL	0	0
MD	RTLSDYDITKGATLFLEL	0	0
MD	YTLADYNVSSGSVLILTG	0	0
MD	RRLADFDITRDATLLLAL	0	0
MD	KRLADYNITKGATLILVL	0	0
MD	YRLSEYDIQKNDLLILEL	0	0
MD	MRMADYNITKGATLFLVL	0	1
MD	RRLAEFEITKGAVLVLEL	0	1
MD	YTLADYEIGPEAVLFLVL	0	0
MD	RRLAEYEITRGATLFLET	0	0
MD	YTLADFEIQANATLLLVG	0	0
MD	GTLKEYEVYKNATMYLDL	0	0
MD	YELWWWNVTANDTQFLVM	0	0
MD	YNLADYDITAKDVLWLVL	0	0
MD	RTLSDYDIGPHAVLFLEL	0	0
MD	LRLADYNITRDATLFLVL	0	2
MD	RTLADYNITRFAVLFLTG	0	0
[truncated: 4,001 more rows]
